# Supplementary material for: Hybrid Sequencing Approach Applied to Human Fecal Metagenomic Clone Libraries Revealed Clones with Potential Biotechnological Applications
Source: PLoS One. 2012 Oct 17;7(10):e47654. doi: 10.1371/journal.pone.0047654 (PMC3474745; doi:10.1371/journal.pone.0047654)
Supplement: Table S1 — Whole library InterPro annotation table. Columns describe: ORF name bounded to the original clone name in the library; amino acid length; InterPro inquired database; database match; match description; ORF match start position; ORF match end position; match p-value; date of search; InterPro match code; protein name; protein description. (ZIP) [file pone.0047654.s003.zip › Table_S1.xls]

## Sheet: Hoja1
orf	aa_legth	databasename	databasematch	matchdescript	match_start	match_end	match_pvalue	date	iprcode	protname	protdescript
1A11f_A02_01600001	344	HMMPfam	PF00582	Usp	5	143	5.8e-17	29-May-2012	IPR006016	UspA	Biological Process: response to stress (GO:0006950)
1A11f_A02_01600001	344	HMMPfam	PF00582	Usp	159	287	4.9e-17	29-May-2012	IPR006016	UspA	Biological Process: response to stress (GO:0006950)
1A11f_A02_01600001	344	superfamily	SSF52402	Adenine nucleotide alpha hydrolases-like	4	143	7.2e-30	29-May-2012	NULL	NULL
1A11f_A02_01600001	344	superfamily	SSF52402	Adenine nucleotide alpha hydrolases-like	158	290	1.1e-24	29-May-2012	NULL	NULL
1A11f_A02_01600001	344	Seg	seg	seg	256	277	NA	29-May-2012	NULL	NULL
1A11f_A02_01600001	344	Gene3D	G3DSA:3.40.50.620	no description	5	143	2e-31	29-May-2012	IPR014729	Rossmann-like alpha/beta/alpha sandwich fold
1A11f_A02_01600001	344	Gene3D	G3DSA:3.40.50.620	no description	157	288	1.3e-22	29-May-2012	IPR014729	Rossmann-like alpha/beta/alpha sandwich fold
1A11f_A02_01600001	344	FPrintScan	PR01438	UNVRSLSTRESS	4	22	1.3e-12	29-May-2012	IPR006015	Universal stress protein A
1A11f_A02_01600001	344	FPrintScan	PR01438	UNVRSLSTRESS	247	259	1.3e-12	29-May-2012	IPR006015	Universal stress protein A
1A11f_A02_01600001	344	FPrintScan	PR01438	UNVRSLSTRESS	265	287	1.3e-12	29-May-2012	IPR006015	Universal stress protein A
1A11f_A02_01600003	137	HMMPfam	PF02566	OsmC	31	130	3.5e-07	29-May-2012	IPR003718	Peroxiredoxin, OsmC-like protein	Biological Process: response to stress (GO:0006950)
1A11f_A02_01600003	137	superfamily	SSF82784	OsmC-like	1	135	1.1e-09	29-May-2012	IPR003718	Peroxiredoxin, OsmC-like protein	Biological Process: response to stress (GO:0006950)
1A11f_A02_01600003	137	Gene3D	G3DSA:3.30.300.20	no description	28	133	1.8e-06	29-May-2012	IPR015946	K homology domain-like, alpha/beta
1A11f_A02_01600006	174	SignalPHMM	SignalP-NN(euk)	signal-peptide	1	22	NA	29-May-2012	NULL	NULL
1A11f_A02_01600006	174	PatternScan	PS00091	THYMIDYLATE_SYNTHASE	81	109	NA	29-May-2012	IPR020940	Thymidylate synthase, active site	Molecular Function: thymidylate synthase activity (GO:0004799), Biological Process: dTMP biosynthetic process (GO:0006231)
1A11f_A02_01600006	174	HMMTigr	TIGR03284	thym_sym: thymidylate synthase	35	157	3e-62	29-May-2012	IPR000398	Thymidylate synthase	Molecular Function: thymidylate synthase activity (GO:0004799), Biological Process: dTMP biosynthetic process (GO:0006231)
1A11f_A02_01600006	174	superfamily	SSF55831	Thymidylate synthase/dCMP hydroxymethylase	1	161	1.9e-75	29-May-2012	IPR023451	Thymidylate synthase/dCMP hydroxymethylase domain
1A11f_A02_01600006	174	FPrintScan	PR00108	THYMDSNTHASE	70	89	9.7e-29	29-May-2012	IPR000398	Thymidylate synthase	Molecular Function: thymidylate synthase activity (GO:0004799), Biological Process: dTMP biosynthetic process (GO:0006231)
1A11f_A02_01600006	174	FPrintScan	PR00108	THYMDSNTHASE	96	111	9.7e-29	29-May-2012	IPR000398	Thymidylate synthase	Molecular Function: thymidylate synthase activity (GO:0004799), Biological Process: dTMP biosynthetic process (GO:0006231)
1A11f_A02_01600006	174	FPrintScan	PR00108	THYMDSNTHASE	114	140	9.7e-29	29-May-2012	IPR000398	Thymidylate synthase	Molecular Function: thymidylate synthase activity (GO:0004799), Biological Process: dTMP biosynthetic process (GO:0006231)
1A11f_A02_01600006	174	HMMPfam	PF00303	Thymidylat_synt	1	158	2.5e-76	29-May-2012	IPR000398	Thymidylate synthase	Molecular Function: thymidylate synthase activity (GO:0004799), Biological Process: dTMP biosynthetic process (GO:0006231)
1A11f_A02_01600006	174	Gene3D	G3DSA:3.30.572.10	no description	6	160	4e-79	29-May-2012	IPR023451	Thymidylate synthase/dCMP hydroxymethylase domain
1A11f_A02_01600006	174	HMMPanther	PTHR11549:SF2	BIFUNCTIONAL DIHYDROFOLATE REDUCTASE-THYMIDYLATE SYNTHASE	2	154	5e-51	29-May-2012	IPR000398	Thymidylate synthase	Molecular Function: thymidylate synthase activity (GO:0004799), Biological Process: dTMP biosynthetic process (GO:0006231)
1A11f_A02_01600006	174	HMMPanther	PTHR11549	FAMILY NOT NAMED	2	154	5e-51	29-May-2012	NULL	NULL
1A2_A02_00800002	176	Gene3D	G3DSA:3.40.50.360	no description	1	176	2.1e-41	29-May-2012	NULL	NULL
1A2_A02_00800002	176	HMMPfam	PF03358	FMN_red	1	124	6.6e-24	29-May-2012	IPR005025	NADPH-dependent FMN reductase
1A2_A02_00800002	176	HMMPanther	PTHR10204:SF0	NAD(P)H DEHYDROGENASE-RELATED	1	176	3.9e-21	29-May-2012	NULL	NULL
1A2_A02_00800002	176	HMMPanther	PTHR10204	NAD(P)H OXIDOREDUCTASE-RELATED	1	176	3.9e-21	29-May-2012	NULL	NULL
1A2_A02_00800002	176	superfamily	SSF52218	Flavoproteins	1	176	4.8e-41	29-May-2012	NULL	NULL
1A2_A02_00800004	311	HMMPanther	PTHR17630:SF26	SUBFAMILY NOT NAMED	33	169	2.7e-63	29-May-2012	NULL	NULL
1A2_A02_00800004	311	HMMPanther	PTHR17630	FAMILY NOT NAMED	33	169	2.7e-63	29-May-2012	NULL	NULL
1A2_A02_00800004	311	superfamily	SSF53474	alpha/beta-Hydrolases	6	154	3.5e-22	29-May-2012	NULL	NULL
1A2_A02_00800004	311	Gene3D	G3DSA:3.40.50.1820	no description	4	186	2.7e-45	29-May-2012	NULL	NULL
1A2_A02_00800004	311	HMMPfam	PF02129	Peptidase_S15	32	176	6.8e-10	29-May-2012	IPR000383	X-Pro dipeptidyl-peptidase-like domain	Molecular Function: aminopeptidase activity (GO:0004177), Biological Process: proteolysis (GO:0006508)
1A2_A02_00800004	311	Seg	seg	seg	126	136	NA	29-May-2012	NULL	NULL
1A2_A02_00800005	255	Gene3D	G3DSA:1.20.1290.10	no description	10	115	1e-19	29-May-2012	NULL	NULL
1A2_A02_00800005	255	Gene3D	G3DSA:2.60.120.280	no description	146	243	1.1e-27	29-May-2012	NULL	NULL
1A2_A02_00800005	255	HMMPanther	PTHR24782:SF4	PCAC PROTEIN	28	140	6.6e-09	29-May-2012	NULL	NULL
1A2_A02_00800005	255	HMMPanther	PTHR24782	FAMILY NOT NAMED	28	140	6.6e-09	29-May-2012	NULL	NULL
1A2_A02_00800005	255	HMMPfam	PF02627	CMD	17	103	3.3e-23	29-May-2012	IPR003779	Carboxymuconolactone decarboxylase	Molecular Function: peroxiredoxin activity (GO:0051920), Biological Process: oxidation-reduction process (GO:0055114)
1A2_A02_00800005	255	HMMPfam	PF07883	Cupin_2	156	216	2.1e-06	29-May-2012	IPR013096	Cupin 2, conserved barrel
1A2_A02_00800005	255	superfamily	SSF51182	RmlC-like cupins	122	254	9e-29	29-May-2012	IPR011051	Cupin, RmlC-type
1A2_A02_00800005	255	superfamily	SSF69118	AhpD-like	9	107	3.6e-25	29-May-2012	NULL	NULL
1A2_A02_00800006	146	ProfileScan	PS50937	HTH_MERR_2	1	69	30199	29-May-2012	IPR000551	Transcription regulator HTH, MerR	Molecular Function: sequence-specific DNA binding transcription factor activity (GO:0003700), Biological Process: regulation of transcription, DNA-dependent (GO:0006355)
1A2_A02_00800006	146	superfamily	SSF46955	Putative DNA-binding domain	2	113	7.2e-27	29-May-2012	IPR009061	DNA binding domain, putative	Molecular Function: nucleotide binding (GO:0000166)
1A2_A02_00800006	146	HMMPfam	PF13411	MerR_1	3	67	4.6e-18	29-May-2012	NULL	NULL
1A2_A02_00800006	146	HMMSmart	SM00422	helix_turn_helix, mercury resistance	2	70	1.6e-15	29-May-2012	IPR000551	Transcription regulator HTH, MerR	Molecular Function: sequence-specific DNA binding transcription factor activity (GO:0003700), Biological Process: regulation of transcription, DNA-dependent (GO:0006355)
1A2_A02_00800006	146	FPrintScan	PR00040	HTHMERR	3	14	6.3e-08	29-May-2012	IPR000551	Transcription regulator HTH, MerR	Molecular Function: sequence-specific DNA binding transcription factor activity (GO:0003700), Biological Process: regulation of transcription, DNA-dependent (GO:0006355)
1A2_A02_00800006	146	FPrintScan	PR00040	HTHMERR	14	27	6.3e-08	29-May-2012	IPR000551	Transcription regulator HTH, MerR	Molecular Function: sequence-specific DNA binding transcription factor activity (GO:0003700), Biological Process: regulation of transcription, DNA-dependent (GO:0006355)
1A2_A02_00800006	146	FPrintScan	PR00040	HTHMERR	37	57	6.3e-08	29-May-2012	IPR000551	Transcription regulator HTH, MerR	Molecular Function: sequence-specific DNA binding transcription factor activity (GO:0003700), Biological Process: regulation of transcription, DNA-dependent (GO:0006355)
1A2_A02_00800006	146	Gene3D	G3DSA:1.10.1660.10	no description	3	114	1.2e-26	29-May-2012	NULL	NULL
1A2_A02_00800006	146	Coil	coil	coiled-coil	81	102	NA	29-May-2012	NULL	NULL
1A2_A02_00800007	407	superfamily	SSF52540	P-loop containing nucleoside triphosphate hydrolases	1	207	1.5e-22	29-May-2012	NULL	NULL
1A2_A02_00800007	407	Gene3D	G3DSA:3.40.50.300	no description	1	143	3.7e-19	29-May-2012	NULL	NULL
1A2_A02_00800007	407	HMMPfam	PF13173	AAA_14	21	151	3.3e-33	29-May-2012	NULL	NULL
1A2_A02_00800008	116	HMMPfam	PF11208	DUF2992	19	55	2.1e-11	29-May-2012	IPR016787	Uncharacterised conserved protein UCP021328
1A2_A02_00800008	116	Seg	seg	seg	77	90	NA	29-May-2012	NULL	NULL
1A2_A02_00800009	299	superfamily	SSF46785	"Winged helix" DNA-binding domain	1	112	6.1e-21	29-May-2012	NULL	NULL
1A2_A02_00800009	299	superfamily	SSF53850	Periplasmic binding protein-like II	87	299	2.6e-10	29-May-2012	NULL	NULL
1A2_A02_00800009	299	HMMPfam	PF00126	HTH_1	5	62	9.2e-18	29-May-2012	IPR000847	Transcription regulator HTH, LysR	Molecular Function: sequence-specific DNA binding transcription factor activity (GO:0003700), Biological Process: regulation of transcription, DNA-dependent (GO:0006355)
1A2_A02_00800009	299	HMMPfam	PF03466	LysR_substrate	88	288	2e-08	29-May-2012	IPR005119	LysR, substrate-binding
1A2_A02_00800009	299	Gene3D	G3DSA:1.10.10.10	no description	5	82	3.6e-20	29-May-2012	IPR011991	Winged helix-turn-helix transcription repressor DNA-binding
1A2_A02_00800009	299	Gene3D	G3DSA:3.40.190.10	no description	89	203	2e-07	29-May-2012	NULL	NULL
1A2_A02_00800009	299	ProfileScan	PS50931	HTH_LYSR	1	58	23772	29-May-2012	IPR000847	Transcription regulator HTH, LysR	Molecular Function: sequence-specific DNA binding transcription factor activity (GO:0003700), Biological Process: regulation of transcription, DNA-dependent (GO:0006355)
1A2_A02_00800011	282	Gene3D	G3DSA:3.20.20.100	no description	3	262	5e-90	29-May-2012	IPR023210	NADP-dependent oxidoreductase domain
1A2_A02_00800011	282	PatternScan	PS00062	ALDOKETO_REDUCTASE_2	117	134	NA	29-May-2012	IPR018170	Aldo/keto reductase, conserved site	Molecular Function: oxidoreductase activity (GO:0016491), Biological Process: oxidation-reduction process (GO:0055114)
1A2_A02_00800011	282	HMMPIR	PIRSF000097	Aldo-keto reductase	1	278	2.1e-77	29-May-2012	IPR020471	Aldo/keto reductase subgroup	Molecular Function: oxidoreductase activity (GO:0016491), Biological Process: oxidation-reduction process (GO:0055114)
1A2_A02_00800011	282	FPrintScan	PR00069	ALDKETRDTASE	34	58	1.9e-42	29-May-2012	IPR020471	Aldo/keto reductase subgroup	Molecular Function: oxidoreductase activity (GO:0016491), Biological Process: oxidation-reduction process (GO:0055114)
1A2_A02_00800011	282	FPrintScan	PR00069	ALDKETRDTASE	88	106	1.9e-42	29-May-2012	IPR020471	Aldo/keto reductase subgroup	Molecular Function: oxidoreductase activity (GO:0016491), Biological Process: oxidation-reduction process (GO:0055114)
1A2_A02_00800011	282	FPrintScan	PR00069	ALDKETRDTASE	117	134	1.9e-42	29-May-2012	IPR020471	Aldo/keto reductase subgroup	Molecular Function: oxidoreductase activity (GO:0016491), Biological Process: oxidation-reduction process (GO:0055114)
1A2_A02_00800011	282	FPrintScan	PR00069	ALDKETRDTASE	151	180	1.9e-42	29-May-2012	IPR020471	Aldo/keto reductase subgroup	Molecular Function: oxidoreductase activity (GO:0016491), Biological Process: oxidation-reduction process (GO:0055114)
1A2_A02_00800011	282	FPrintScan	PR00069	ALDKETRDTASE	190	214	1.9e-42	29-May-2012	IPR020471	Aldo/keto reductase subgroup	Molecular Function: oxidoreductase activity (GO:0016491), Biological Process: oxidation-reduction process (GO:0055114)
1A2_A02_00800011	282	HMMPfam	PF00248	Aldo_ket_red	17	254	7.6e-51	29-May-2012	IPR023210	NADP-dependent oxidoreductase domain
1A2_A02_00800011	282	Seg	seg	seg	25	37	NA	29-May-2012	NULL	NULL
1A2_A02_00800011	282	superfamily	SSF51430	NAD(P)-linked oxidoreductase	1	278	7.4e-83	29-May-2012	IPR023210	NADP-dependent oxidoreductase domain
1A2_A02_00800011	282	HMMPanther	PTHR11732	FAMILY NOT NAMED	1	256	9.2e-97	29-May-2012	IPR001395	Aldo/keto reductase
1A2_A02_00800012	65	Gene3D	G3DSA:3.40.50.360	no description	28	59	9.7e-05	29-May-2012	NULL	NULL
1A2_A02_00800012	65	Seg	seg	seg	7	27	NA	29-May-2012	NULL	NULL
1A2_A02_00800012	65	superfamily	SSF52218	Flavoproteins	28	63	6.7e-07	29-May-2012	NULL	NULL
1A2_A02_00800012	65	ProfileScan	PS50902	FLAVODOXIN_LIKE	29	65	9.82	29-May-2012	IPR008254	Flavodoxin/nitric oxide synthase	Molecular Function: FMN binding (GO:0010181), Molecular Function: oxidoreductase activity (GO:0016491)
1A2_A02_00800012	65	HMMPfam	PF12682	Flavodoxin_4	29	61	1.1e-07	29-May-2012	NULL	NULL
1A2_A02_00800013	283	HMMPanther	PTHR11732:SF74	SUBFAMILY NOT NAMED	1	283	1.5e-119	29-May-2012	NULL	NULL
1A2_A02_00800013	283	HMMPanther	PTHR11732	FAMILY NOT NAMED	1	283	1.5e-119	29-May-2012	IPR001395	Aldo/keto reductase
1A2_A02_00800013	283	superfamily	SSF51430	NAD(P)-linked oxidoreductase	1	281	1.1e-90	29-May-2012	IPR023210	NADP-dependent oxidoreductase domain
1A2_A02_00800013	283	HMMPfam	PF00248	Aldo_ket_red	15	258	1.4e-56	29-May-2012	IPR023210	NADP-dependent oxidoreductase domain
1A2_A02_00800013	283	HMMPIR	PIRSF000097	Aldo-keto reductase	1	275	1.5e-77	29-May-2012	IPR020471	Aldo/keto reductase subgroup	Molecular Function: oxidoreductase activity (GO:0016491), Biological Process: oxidation-reduction process (GO:0055114)
1A2_A02_00800013	283	PatternScan	PS00063	ALDOKETO_REDUCTASE_3	226	241	NA	29-May-2012	IPR018170	Aldo/keto reductase, conserved site	Molecular Function: oxidoreductase activity (GO:0016491), Biological Process: oxidation-reduction process (GO:0055114)
1A2_A02_00800013	283	PatternScan	PS00798	ALDOKETO_REDUCTASE_1	39	56	NA	29-May-2012	IPR018170	Aldo/keto reductase, conserved site	Molecular Function: oxidoreductase activity (GO:0016491), Biological Process: oxidation-reduction process (GO:0055114)
1A2_A02_00800013	283	Gene3D	G3DSA:3.20.20.100	no description	3	266	4.5e-96	29-May-2012	IPR023210	NADP-dependent oxidoreductase domain
1A2_A02_00800013	283	FPrintScan	PR00069	ALDKETRDTASE	35	59	3.1e-42	29-May-2012	IPR020471	Aldo/keto reductase subgroup	Molecular Function: oxidoreductase activity (GO:0016491), Biological Process: oxidation-reduction process (GO:0055114)
1A2_A02_00800013	283	FPrintScan	PR00069	ALDKETRDTASE	91	109	3.1e-42	29-May-2012	IPR020471	Aldo/keto reductase subgroup	Molecular Function: oxidoreductase activity (GO:0016491), Biological Process: oxidation-reduction process (GO:0055114)
1A2_A02_00800013	283	FPrintScan	PR00069	ALDKETRDTASE	120	137	3.1e-42	29-May-2012	IPR020471	Aldo/keto reductase subgroup	Molecular Function: oxidoreductase activity (GO:0016491), Biological Process: oxidation-reduction process (GO:0055114)
1A2_A02_00800013	283	FPrintScan	PR00069	ALDKETRDTASE	154	183	3.1e-42	29-May-2012	IPR020471	Aldo/keto reductase subgroup	Molecular Function: oxidoreductase activity (GO:0016491), Biological Process: oxidation-reduction process (GO:0055114)
1A2_A02_00800013	283	FPrintScan	PR00069	ALDKETRDTASE	193	217	3.1e-42	29-May-2012	IPR020471	Aldo/keto reductase subgroup	Molecular Function: oxidoreductase activity (GO:0016491), Biological Process: oxidation-reduction process (GO:0055114)
1A2_A02_00800014	193	HMMPfam	PF00465	Fe-ADH	9	165	5.2e-37	29-May-2012	IPR001670	Alcohol dehydrogenase, iron-type	Molecular Function: oxidoreductase activity (GO:0016491), Molecular Function: metal ion binding (GO:0046872), Biological Process: oxidation-reduction process (GO:0055114)
1A2_A02_00800014	193	HMMPanther	PTHR11496:SF46	SUBFAMILY NOT NAMED	1	166	1.5e-34	29-May-2012	NULL	NULL
1A2_A02_00800014	193	HMMPanther	PTHR11496	FAMILY NOT NAMED	1	166	1.5e-34	29-May-2012	NULL	NULL
1A2_A02_00800014	193	Gene3D	G3DSA:3.40.50.1970	no description	1	165	7.4e-40	29-May-2012	NULL	NULL
1A2_A02_00800014	193	superfamily	SSF56796	Dehydroquinate synthase-like	1	162	7.8e-43	29-May-2012	NULL	NULL
1A2_A02_00800015	199	HMMPanther	PTHR11496:SF46	SUBFAMILY NOT NAMED	1	166	1.6e-17	29-May-2012	NULL	NULL
1A2_A02_00800015	199	HMMPanther	PTHR11496	FAMILY NOT NAMED	1	166	1.6e-17	29-May-2012	NULL	NULL
1A2_A02_00800015	199	Gene3D	G3DSA:1.20.1090.10	no description	2	199	6.8e-30	29-May-2012	NULL	NULL
1A2_A02_00800015	199	superfamily	SSF56796	Dehydroquinate synthase-like	2	199	8.7e-32	29-May-2012	NULL	NULL
1A2_A02_00800015	199	HMMPfam	PF00465	Fe-ADH	2	181	6.5e-28	29-May-2012	IPR001670	Alcohol dehydrogenase, iron-type	Molecular Function: oxidoreductase activity (GO:0016491), Molecular Function: metal ion binding (GO:0046872), Biological Process: oxidation-reduction process (GO:0055114)
1A3r2_A02_01600003	360	ProfileScan	PS51108	PTS_EIID	19	355	56951	29-May-2012	IPR004704	Phosphotransferase system, mannose/fructose/sorbose family IID component	Biological Process: phosphoenolpyruvate-dependent sugar phosphotransferase system (GO:0009401), Cellular Component: integral to membrane (GO:0016021)
1A3r2_A02_01600003	360	Seg	seg	seg	312	327	NA	29-May-2012	NULL	NULL
1A3r2_A02_01600003	360	Seg	seg	seg	338	351	NA	29-May-2012	NULL	NULL
1A3r2_A02_01600003	360	HMMPfam	PF03613	EIID-AGA	20	350	1e-99	29-May-2012	IPR004704	Phosphotransferase system, mannose/fructose/sorbose family IID component	Biological Process: phosphoenolpyruvate-dependent sugar phosphotransferase system (GO:0009401), Cellular Component: integral to membrane (GO:0016021)
1A3r2_A02_01600003	360	TMHMM	tmhmm	transmembrane_regions	78	96	NA	29-May-2012	NULL	NULL
1A3r2_A02_01600003	360	TMHMM	tmhmm	transmembrane_regions	117	139	NA	29-May-2012	NULL	NULL
1A3r2_A02_01600003	360	TMHMM	tmhmm	transmembrane_regions	145	167	NA	29-May-2012	NULL	NULL
1A3r2_A02_01600003	360	TMHMM	tmhmm	transmembrane_regions	188	208	NA	29-May-2012	NULL	NULL
1A3r2_A02_01600003	360	TMHMM	tmhmm	transmembrane_regions	311	329	NA	29-May-2012	NULL	NULL
1A3r2_A02_01600003	360	TMHMM	tmhmm	transmembrane_regions	339	359	NA	29-May-2012	NULL	NULL
1A3r2_A02_01600007	189	TMHMM	tmhmm	transmembrane_regions	10	30	NA	29-May-2012	NULL	NULL
1A3r2_A02_01600007	189	SignalPHMM	SignalP-NN(euk)	signal-peptide	1	27	NA	29-May-2012	NULL	NULL
1A3r2_A02_01600007	189	Seg	seg	seg	71	87	NA	29-May-2012	NULL	NULL
1A3r2_A02_01600007	189	Seg	seg	seg	109	123	NA	29-May-2012	NULL	NULL
1A3r2_A02_01600010	78	HMMTigr	TIGR00739	yajC: preprotein translocase, YajC subunit	14	69	1.3e-12	29-May-2012	IPR003849	Preprotein translocase YajC
1A3r2_A02_01600010	78	HMMPfam	PF02699	YajC	6	70	4.2e-15	29-May-2012	IPR003849	Preprotein translocase YajC
1A3r2_A02_01600016	361	Seg	seg	seg	18	34	NA	29-May-2012	NULL	NULL
1A3r2_A02_01600016	361	Seg	seg	seg	76	85	NA	29-May-2012	NULL	NULL
1A3r2_A02_01600016	361	Seg	seg	seg	95	123	NA	29-May-2012	NULL	NULL
1A3r2_A02_01600016	361	Seg	seg	seg	299	339	NA	29-May-2012	NULL	NULL
1A3r2_A02_01600016	361	TMHMM	tmhmm	transmembrane_regions	95	117	NA	29-May-2012	NULL	NULL
1A3r2_A02_01600019	361	Gene3D	G3DSA:3.40.718.10	no description	2	360	8.2e-141	29-May-2012	IPR024084	Isopropylmalate dehydrogenase-like domain	Molecular Function: oxidoreductase activity, acting on the CH-OH group of donors, NAD or NADP as acceptor (GO:0016616), Biological Process: oxidation-reduction process (GO:0055114)
1A3r2_A02_01600019	361	PatternScan	PS00470	IDH_IMDH	244	263	NA	29-May-2012	IPR019818	Isocitrate/isopropylmalate dehydrogenase, conserved site	Molecular Function: magnesium ion binding (GO:0000287), Molecular Function: oxidoreductase activity, acting on the CH-OH group of donors, NAD or NADP as acceptor (GO:0016616), Molecular Function: NAD binding (GO:0051287), Biological Process: oxidation-reduction process (GO:0055114)
1A3r2_A02_01600019	361	HMMPanther	PTHR11835	FAMILY NOT NAMED	5	360	4.1e-181	29-May-2012	IPR001804	Isocitrate/isopropylmalate dehydrogenase	Molecular Function: magnesium ion binding (GO:0000287), Molecular Function: oxidoreductase activity, acting on the CH-OH group of donors, NAD or NADP as acceptor (GO:0016616), Molecular Function: NAD binding (GO:0051287), Biological Process: oxidation-reduction process (GO:0055114)
1A3r2_A02_01600019	361	Seg	seg	seg	155	170	NA	29-May-2012	NULL	NULL
1A3r2_A02_01600019	361	HMMPfam	PF00180	Iso_dh	5	356	3.5e-110	29-May-2012	IPR024084	Isopropylmalate dehydrogenase-like domain	Molecular Function: oxidoreductase activity, acting on the CH-OH group of donors, NAD or NADP as acceptor (GO:0016616), Biological Process: oxidation-reduction process (GO:0055114)
1A3r2_A02_01600019	361	superfamily	SSF53659	Isocitrate/Isopropylmalate dehydrogenase-like	1	360	3.8e-127	29-May-2012	NULL	NULL
1A3r2_A02_01600023	359	HMMPfam	PF03446	NAD_binding_2	6	162	7.9e-43	29-May-2012	IPR006115	6-phosphogluconate dehydrogenase, NADP-binding	Molecular Function: phosphogluconate dehydrogenase (decarboxylating) activity (GO:0004616), Biological Process: pentose-phosphate shunt (GO:0006098), Biological Process: oxidation-reduction process (GO:0055114)
1A3r2_A02_01600023	359	Seg	seg	seg	48	62	NA	29-May-2012	NULL	NULL
1A3r2_A02_01600023	359	Seg	seg	seg	307	359	NA	29-May-2012	NULL	NULL
1A3r2_A02_01600023	359	SignalPHMM	SignalP-NN(euk)	signal-peptide	1	16	NA	29-May-2012	NULL	NULL
1A3r2_A02_01600023	359	Gene3D	G3DSA:3.40.50.720	no description	4	162	4.4e-43	29-May-2012	IPR016040	NAD(P)-binding domain	Molecular Function: nucleotide binding (GO:0000166)
1A3r2_A02_01600023	359	Gene3D	G3DSA:1.10.1040.10	no description	167	292	5.1e-31	29-May-2012	IPR013328	Dehydrogenase, multihelical	Molecular Function: oxidoreductase activity (GO:0016491), Molecular Function: oxidoreductase activity, acting on the CH-OH group of donors, NAD or NADP as acceptor (GO:0016616), Molecular Function: coenzyme binding (GO:0050662), Biological Process: oxidation-reduction process (GO:0055114)
1A3r2_A02_01600023	359	HMMPanther	PTHR22981:SF31	SUBFAMILY NOT NAMED	7	288	3.2e-97	29-May-2012	NULL	NULL
1A3r2_A02_01600023	359	HMMPanther	PTHR22981	FAMILY NOT NAMED	7	288	3.2e-97	29-May-2012	IPR015815	Hydroxy monocarboxylic acid anion dehydrogenase, HIBADH-type	Molecular Function: oxidoreductase activity (GO:0016491), Biological Process: oxidation-reduction process (GO:0055114)
1A3r2_A02_01600023	359	TMHMM	tmhmm	transmembrane_regions	5	25	NA	29-May-2012	NULL	NULL
1A3r2_A02_01600023	359	superfamily	SSF51735	NAD(P)-binding Rossmann-fold domains	5	166	1.4e-41	29-May-2012	NULL	NULL
1A3r2_A02_01600023	359	superfamily	SSF48179	6-phosphogluconate dehydrogenase C-terminal domain-like	166	299	7.4e-30	29-May-2012	IPR008927	6-phosphogluconate dehydrogenase, C-terminal-like	Biological Process: oxidation-reduction process (GO:0055114)
1A3r2_A02_01600026	369	Seg	seg	seg	40	54	NA	29-May-2012	NULL	NULL
1A3r2_A02_01600026	369	Seg	seg	seg	85	99	NA	29-May-2012	NULL	NULL
1A3r2_A02_01600026	369	Seg	seg	seg	111	124	NA	29-May-2012	NULL	NULL
1A3r2_A02_01600026	369	Seg	seg	seg	221	238	NA	29-May-2012	NULL	NULL
1A3r2_A02_01600026	369	Seg	seg	seg	262	271	NA	29-May-2012	NULL	NULL
1A3r2_A02_01600026	369	Coil	coil	coiled-coil	101	122	NA	29-May-2012	NULL	NULL
1A3r2_A02_01600033	468	Gene3D	G3DSA:3.40.190.10	no description	367	405	3.4e-12	29-May-2012	NULL	NULL
1A3r2_A02_01600033	468	Gene3D	G3DSA:3.40.190.10	no description	287	350	7.3e-08	29-May-2012	NULL	NULL
1A3r2_A02_01600033	468	HMMSmart	SM00062	Bacterial periplasmic substrate-binding prot	190	418	5.2e-09	29-May-2012	IPR001638	Extracellular solute-binding protein, family 3	Molecular Function: transporter activity (GO:0005215), Biological Process: transport (GO:0006810), Cellular Component: outer membrane-bounded periplasmic space (GO:0030288)
1A3r2_A02_01600033	468	Seg	seg	seg	36	53	NA	29-May-2012	NULL	NULL
1A3r2_A02_01600033	468	Seg	seg	seg	74	90	NA	29-May-2012	NULL	NULL
1A3r2_A02_01600033	468	Seg	seg	seg	423	443	NA	29-May-2012	NULL	NULL
1A3r2_A02_01600033	468	superfamily	SSF53850	Periplasmic binding protein-like II	134	408	1.1e-27	29-May-2012	NULL	NULL
1A3r2_A02_01600033	468	SignalPHMM	SignalP-NN(euk)	signal-peptide	1	22	NA	29-May-2012	NULL	NULL
1A3r2_A02_01600033	468	HMMPfam	PF00497	SBP_bac_3	191	404	9.7e-28	29-May-2012	IPR001638	Extracellular solute-binding protein, family 3	Molecular Function: transporter activity (GO:0005215), Biological Process: transport (GO:0006810), Cellular Component: outer membrane-bounded periplasmic space (GO:0030288)
1A4r2_A03_03100001	83	TMHMM	tmhmm	transmembrane_regions	15	49	NA	29-May-2012	NULL	NULL
1A4r2_A03_03100001	83	TMHMM	tmhmm	transmembrane_regions	55	75	NA	29-May-2012	NULL	NULL
1A4r2_A03_03100001	83	Seg	seg	seg	2	53	NA	29-May-2012	NULL	NULL
1A4r2_A03_03100001	83	SignalPHMM	SignalP-NN(euk)	signal-peptide	1	79	NA	29-May-2012	NULL	NULL
1A4r2_A03_03100002	50	Gene3D	G3DSA:3.30.1440.10	no description	9	43	6.2e-06	29-May-2012	IPR022803	Ribosomal protein L5 domain
1A4r2_A03_03100002	50	HMMPfam	PF00281	Ribosomal_L5	9	42	1.7e-08	29-May-2012	IPR002132	Ribosomal protein L5	Molecular Function: structural constituent of ribosome (GO:0003735), Cellular Component: intracellular (GO:0005622), Cellular Component: ribosome (GO:0005840), Biological Process: translation (GO:0006412)
1A4r2_A03_03100003	60	Gene3D	G3DSA:3.20.20.70	no description	2	60	0.00014	29-May-2012	IPR013785	Aldolase-type TIM barrel	Molecular Function: catalytic activity (GO:0003824)
1A4r2_A03_03100004	85	superfamily	SSF55282	Ribosomal protein L5	1	84	1.8e-32	29-May-2012	IPR022803	Ribosomal protein L5 domain
1A4r2_A03_03100004	85	HMMPanther	PTHR11994:SF4	50S RIBOSOMAL PROTEIN L5	1	84	3e-33	29-May-2012	NULL	NULL
1A4r2_A03_03100004	85	HMMPanther	PTHR11994	FAMILY NOT NAMED	1	84	3e-33	29-May-2012	IPR002132	Ribosomal protein L5	Molecular Function: structural constituent of ribosome (GO:0003735), Cellular Component: intracellular (GO:0005622), Cellular Component: ribosome (GO:0005840), Biological Process: translation (GO:0006412)
1A4r2_A03_03100004	85	Gene3D	G3DSA:3.30.1440.10	no description	1	83	1.1e-30	29-May-2012	IPR022803	Ribosomal protein L5 domain
1A4r2_A03_03100004	85	HMMPfam	PF00673	Ribosomal_L5_C	1	83	5.5e-32	29-May-2012	IPR002132	Ribosomal protein L5	Molecular Function: structural constituent of ribosome (GO:0003735), Cellular Component: intracellular (GO:0005622), Cellular Component: ribosome (GO:0005840), Biological Process: translation (GO:0006412)
1A4r2_A03_03100005	61	Seg	seg	seg	2	17	NA	29-May-2012	NULL	NULL
1A4r2_A03_03100005	61	PatternScan	PS00527	RIBOSOMAL_S14	23	45	NA	29-May-2012	IPR018271	Ribosomal protein S14, conserved site	Molecular Function: structural constituent of ribosome (GO:0003735), Cellular Component: intracellular (GO:0005622), Cellular Component: ribosome (GO:0005840), Biological Process: translation (GO:0006412)
1A4r2_A03_03100005	61	Gene3D	G3DSA:4.10.830.10	no description	4	61	1.4e-26	29-May-2012	NULL	NULL
1A4r2_A03_03100005	61	HMMPfam	PF00253	Ribosomal_S14	9	60	7.6e-25	29-May-2012	IPR001209	Ribosomal protein S14	Molecular Function: structural constituent of ribosome (GO:0003735), Cellular Component: intracellular (GO:0005622), Cellular Component: ribosome (GO:0005840), Biological Process: translation (GO:0006412)
1A4r2_A03_03100005	61	HMMPanther	PTHR19836	FAMILY NOT NAMED	1	61	9.8e-40	29-May-2012	IPR001209	Ribosomal protein S14	Molecular Function: structural constituent of ribosome (GO:0003735), Cellular Component: intracellular (GO:0005622), Cellular Component: ribosome (GO:0005840), Biological Process: translation (GO:0006412)
1A4r2_A03_03100005	61	superfamily	SSF57716	Glucocorticoid receptor-like (DNA-binding domain)	2	61	1.1e-22	29-May-2012	NULL	NULL
1A4r2_A03_03100006	130	superfamily	SSF56047	Ribosomal protein S8	2	130	8.8e-45	29-May-2012	IPR000630	Ribosomal protein S8	Molecular Function: structural constituent of ribosome (GO:0003735), Cellular Component: intracellular (GO:0005622), Cellular Component: ribosome (GO:0005840), Biological Process: translation (GO:0006412)
1A4r2_A03_03100006	130	HMMPfam	PF00410	Ribosomal_S8	3	130	1.1e-45	29-May-2012	IPR000630	Ribosomal protein S8	Molecular Function: structural constituent of ribosome (GO:0003735), Cellular Component: intracellular (GO:0005622), Cellular Component: ribosome (GO:0005840), Biological Process: translation (GO:0006412)
1A4r2_A03_03100006	130	Gene3D	G3DSA:3.30.1370.30	no description	1	69	2.3e-26	29-May-2012	NULL	NULL
1A4r2_A03_03100006	130	Gene3D	G3DSA:3.30.1490.10	no description	74	130	2.3e-19	29-May-2012	NULL	NULL
1A4r2_A03_03100006	130	HMMPanther	PTHR11758	FAMILY NOT NAMED	1	130	1.2e-52	29-May-2012	IPR000630	Ribosomal protein S8	Molecular Function: structural constituent of ribosome (GO:0003735), Cellular Component: intracellular (GO:0005622), Cellular Component: ribosome (GO:0005840), Biological Process: translation (GO:0006412)
1A4r2_A03_03100008	179	HMMTigr	TIGR03654	L6_bact: ribosomal protein L6	3	177	7.3e-69	29-May-2012	IPR019906	Ribosomal protein L6, bacterial-type	Molecular Function: structural constituent of ribosome (GO:0003735), Cellular Component: ribosome (GO:0005840), Biological Process: translation (GO:0006412), Molecular Function: rRNA binding (GO:0019843)
1A4r2_A03_03100008	179	HMMPanther	PTHR11655:SF6	50S RIBOSOMAL PROTEIN L6	1	179	1.4e-77	29-May-2012	IPR019906	Ribosomal protein L6, bacterial-type	Molecular Function: structural constituent of ribosome (GO:0003735), Cellular Component: ribosome (GO:0005840), Biological Process: translation (GO:0006412), Molecular Function: rRNA binding (GO:0019843)
1A4r2_A03_03100008	179	HMMPanther	PTHR11655	FAMILY NOT NAMED	1	179	1.4e-77	29-May-2012	IPR000702	Ribosomal protein L6	Molecular Function: structural constituent of ribosome (GO:0003735), Cellular Component: ribosome (GO:0005840), Biological Process: translation (GO:0006412), Molecular Function: rRNA binding (GO:0019843)
1A4r2_A03_03100008	179	SignalPHMM	SignalP-NN(euk)	signal-peptide	1	2	NA	29-May-2012	NULL	NULL
1A4r2_A03_03100008	179	FPrintScan	PR00059	RIBOSOMALL6	72	97	1.5e-29	29-May-2012	IPR019906	Ribosomal protein L6, bacterial-type	Molecular Function: structural constituent of ribosome (GO:0003735), Cellular Component: ribosome (GO:0005840), Biological Process: translation (GO:0006412), Molecular Function: rRNA binding (GO:0019843)
1A4r2_A03_03100008	179	FPrintScan	PR00059	RIBOSOMALL6	100	116	1.5e-29	29-May-2012	IPR019906	Ribosomal protein L6, bacterial-type	Molecular Function: structural constituent of ribosome (GO:0003735), Cellular Component: ribosome (GO:0005840), Biological Process: translation (GO:0006412), Molecular Function: rRNA binding (GO:0019843)
1A4r2_A03_03100008	179	FPrintScan	PR00059	RIBOSOMALL6	142	163	1.5e-29	29-May-2012	IPR019906	Ribosomal protein L6, bacterial-type	Molecular Function: structural constituent of ribosome (GO:0003735), Cellular Component: ribosome (GO:0005840), Biological Process: translation (GO:0006412), Molecular Function: rRNA binding (GO:0019843)
1A4r2_A03_03100008	179	superfamily	SSF56053	Ribosomal protein L6	84	172	1.1e-31	29-May-2012	IPR020040	Ribosomal protein L6, alpha-beta domain	Molecular Function: structural constituent of ribosome (GO:0003735), Cellular Component: ribosome (GO:0005840), Biological Process: translation (GO:0006412), Molecular Function: rRNA binding (GO:0019843)
1A4r2_A03_03100008	179	superfamily	SSF56053	Ribosomal protein L6	6	83	2.9e-18	29-May-2012	IPR020040	Ribosomal protein L6, alpha-beta domain	Molecular Function: structural constituent of ribosome (GO:0003735), Cellular Component: ribosome (GO:0005840), Biological Process: translation (GO:0006412), Molecular Function: rRNA binding (GO:0019843)
1A4r2_A03_03100008	179	HMMPIR	PIRSF002162	Ribosomal protein, L6p/L6a/L9e/organellar L9 types	2	178	1.4e-38	29-May-2012	IPR000702	Ribosomal protein L6	Molecular Function: structural constituent of ribosome (GO:0003735), Cellular Component: ribosome (GO:0005840), Biological Process: translation (GO:0006412), Molecular Function: rRNA binding (GO:0019843)
1A4r2_A03_03100008	179	HMMPfam	PF00347	Ribosomal_L6	12	83	3e-16	29-May-2012	IPR020040	Ribosomal protein L6, alpha-beta domain	Molecular Function: structural constituent of ribosome (GO:0003735), Cellular Component: ribosome (GO:0005840), Biological Process: translation (GO:0006412), Molecular Function: rRNA binding (GO:0019843)
1A4r2_A03_03100008	179	HMMPfam	PF00347	Ribosomal_L6	91	165	4.6e-20	29-May-2012	IPR020040	Ribosomal protein L6, alpha-beta domain	Molecular Function: structural constituent of ribosome (GO:0003735), Cellular Component: ribosome (GO:0005840), Biological Process: translation (GO:0006412), Molecular Function: rRNA binding (GO:0019843)
1A4r2_A03_03100008	179	PatternScan	PS00525	RIBOSOMAL_L6_1	155	163	NA	29-May-2012	IPR002358	Ribosomal protein L6, conserved site	Molecular Function: structural constituent of ribosome (GO:0003735), Cellular Component: intracellular (GO:0005622), Cellular Component: ribosome (GO:0005840), Biological Process: translation (GO:0006412)
1A4r2_A03_03100008	179	Gene3D	G3DSA:3.90.930.12	no description	3	83	4.5e-23	29-May-2012	IPR020040	Ribosomal protein L6, alpha-beta domain	Molecular Function: structural constituent of ribosome (GO:0003735), Cellular Component: ribosome (GO:0005840), Biological Process: translation (GO:0006412), Molecular Function: rRNA binding (GO:0019843)
1A4r2_A03_03100008	179	Gene3D	G3DSA:3.90.930.12	no description	84	178	2.7e-39	29-May-2012	IPR020040	Ribosomal protein L6, alpha-beta domain	Molecular Function: structural constituent of ribosome (GO:0003735), Cellular Component: ribosome (GO:0005840), Biological Process: translation (GO:0006412), Molecular Function: rRNA binding (GO:0019843)
1A4r2_A03_03100010	123	Gene3D	G3DSA:3.30.420.100	no description	15	123	3.7e-45	29-May-2012	NULL	NULL
1A4r2_A03_03100010	123	HMMTigr	TIGR00060	L18_bact: ribosomal protein L18	11	123	1.6e-38	29-May-2012	IPR004389	Ribosomal protein L18, bacterial-type	Molecular Function: structural constituent of ribosome (GO:0003735), Cellular Component: intracellular (GO:0005622), Cellular Component: ribosome (GO:0005840), Biological Process: translation (GO:0006412)
1A4r2_A03_03100010	123	superfamily	SSF53137	Translational machinery components	27	123	5e-38	29-May-2012	NULL	NULL
1A4r2_A03_03100010	123	HMMPfam	PF00861	Ribosomal_L18p	10	122	8.1e-39	29-May-2012	IPR005484	Ribosomal protein L18/L5	Molecular Function: structural constituent of ribosome (GO:0003735), Cellular Component: intracellular (GO:0005622), Cellular Component: ribosome (GO:0005840), Biological Process: translation (GO:0006412)
1A4r2_A03_03100010	123	Seg	seg	seg	107	123	NA	29-May-2012	NULL	NULL
1A4r2_A03_03100012	241	HMMTigr	TIGR01021	rpsE_bact: ribosomal protein S5	53	207	1.4e-62	29-May-2012	IPR005712	Ribosomal protein S5, bacterial-type	Molecular Function: structural constituent of ribosome (GO:0003735), Biological Process: translation (GO:0006412), Cellular Component: small ribosomal subunit (GO:0015935)
1A4r2_A03_03100012	241	HMMPanther	PTHR13718:SF56	30S RIBOSOMAL PROTEIN S5	42	231	7.4e-80	29-May-2012	NULL	NULL
1A4r2_A03_03100012	241	HMMPanther	PTHR13718	FAMILY NOT NAMED	42	231	7.4e-80	29-May-2012	IPR000851	Ribosomal protein S5	Molecular Function: structural constituent of ribosome (GO:0003735), Cellular Component: intracellular (GO:0005622), Cellular Component: ribosome (GO:0005840), Biological Process: translation (GO:0006412)
1A4r2_A03_03100012	241	Coil	coil	coiled-coil	221	242	NA	29-May-2012	NULL	NULL
1A4r2_A03_03100012	241	ProfileScan	PS50881	S5_DSRBD	55	118	22258	29-May-2012	IPR013810	Ribosomal protein S5, N-terminal	Molecular Function: RNA binding (GO:0003723), Molecular Function: structural constituent of ribosome (GO:0003735), Cellular Component: intracellular (GO:0005622), Cellular Component: ribosome (GO:0005840), Biological Process: translation (GO:0006412)
1A4r2_A03_03100012	241	superfamily	SSF54211	Ribosomal protein S5 domain 2-like	123	203	1.1e-26	29-May-2012	IPR020568	Ribosomal protein S5 domain 2-type fold
1A4r2_A03_03100012	241	superfamily	SSF54768	dsRNA-binding domain-like	54	122	5.6e-24	29-May-2012	NULL	NULL
1A4r2_A03_03100012	241	Seg	seg	seg	7	22	NA	29-May-2012	NULL	NULL
1A4r2_A03_03100012	241	Seg	seg	seg	31	49	NA	29-May-2012	NULL	NULL
1A4r2_A03_03100012	241	Seg	seg	seg	81	95	NA	29-May-2012	NULL	NULL
1A4r2_A03_03100012	241	Seg	seg	seg	212	237	NA	29-May-2012	NULL	NULL
1A4r2_A03_03100012	241	PatternScan	PS00585	RIBOSOMAL_S5	72	104	NA	29-May-2012	IPR018192	Ribosomal protein S5, N-terminal, conserved site
1A4r2_A03_03100012	241	HMMPfam	PF03719	Ribosomal_S5_C	129	202	1.6e-30	29-May-2012	IPR005324	Ribosomal protein S5, C-terminal	Molecular Function: structural constituent of ribosome (GO:0003735), Cellular Component: intracellular (GO:0005622), Cellular Component: ribosome (GO:0005840), Biological Process: translation (GO:0006412)
1A4r2_A03_03100012	241	HMMPfam	PF00333	Ribosomal_S5	55	120	2.8e-27	29-May-2012	IPR013810	Ribosomal protein S5, N-terminal	Molecular Function: RNA binding (GO:0003723), Molecular Function: structural constituent of ribosome (GO:0003735), Cellular Component: intracellular (GO:0005622), Cellular Component: ribosome (GO:0005840), Biological Process: translation (GO:0006412)
1A4r2_A03_03100012	241	Gene3D	G3DSA:3.30.160.20	no description	55	116	1.6e-24	29-May-2012	IPR014720	Double-stranded RNA-binding-like	Molecular Function: RNA binding (GO:0003723), Cellular Component: intracellular (GO:0005622)
1A4r2_A03_03100012	241	Gene3D	G3DSA:3.30.230.10	no description	122	201	8.2e-29	29-May-2012	IPR014721	Ribosomal protein S5 domain 2-type fold, subgroup
1A4r2_A03_03100014	60	HMMPfam	PF00327	Ribosomal_L30	4	54	2.4999999999999964E-15	29-May-2012	IPR016082	Ribosomal protein L30, ferredoxin-like fold domain	Molecular Function: structural constituent of ribosome (GO:0003735), Cellular Component: ribosome (GO:0005840), Biological Process: translation (GO:0006412)
1A4r2_A03_03100014	60	superfamily	SSF55129	Ribosomal_L30	1	60	3.8999986179521834E-14	29-May-2012	IPR016082	Ribosomal protein L30, ferredoxin-like fold domain	Molecular Function: structural constituent of ribosome (GO:0003735), Cellular Component: ribosome (GO:0005840), Biological Process: translation (GO:0006412)
1A4r2_A03_03100014	60	Gene3D	G3DSA:3.30.1390.20	Ribosomal_L30_ferredoxin-like	1	58	1.3999999999999999E-18	29-May-2012	IPR016082	Ribosomal protein L30, ferredoxin-like fold domain	Molecular Function: structural constituent of ribosome (GO:0003735), Cellular Component: ribosome (GO:0005840), Biological Process: translation (GO:0006412)
1A4r2_A03_03100014	60	HMMTigr	TIGR01308	RpmD_bact	5	58	8.69999999999999E-16	29-May-2012	IPR005996	Ribosomal protein L30, bacterial-type	Molecular Function: structural constituent of ribosome (GO:0003735), Biological Process: translation (GO:0006412), Cellular Component: large ribosomal subunit (GO:0015934)
1A4r2_A03_03100014	60	HMMPIR	PIRSF002211	Ribosomal_L30_bac-type	1	60	4.600000443308617E-23	29-May-2012	IPR005996	Ribosomal protein L30, bacterial-type	Molecular Function: structural constituent of ribosome (GO:0003735), Biological Process: translation (GO:0006412), Cellular Component: large ribosomal subunit (GO:0015934)
1A4r2_A03_03100016	148	HMMPanther	PTHR12934	FAMILY NOT NAMED	8	145	4.9e-57	29-May-2012	IPR005749	Ribosomal protein L15, bacterial-type	Molecular Function: structural constituent of ribosome (GO:0003735), Biological Process: translation (GO:0006412), Cellular Component: large ribosomal subunit (GO:0015934)
1A4r2_A03_03100016	148	Gene3D	G3DSA:3.100.10.10	no description	35	146	1.4e-31	29-May-2012	NULL	NULL
1A4r2_A03_03100016	148	Seg	seg	seg	126	144	NA	29-May-2012	NULL	NULL
1A4r2_A03_03100016	148	HMMPfam	PF00828	Ribosomal_L18e	28	145	2.7e-23	29-May-2012	IPR021131	Ribosomal protein L18e/L15P
1A4r2_A03_03100016	148	HMMTigr	TIGR01071	rplO_bact: ribosomal protein L15	7	145	1.6e-45	29-May-2012	IPR005749	Ribosomal protein L15, bacterial-type	Molecular Function: structural constituent of ribosome (GO:0003735), Biological Process: translation (GO:0006412), Cellular Component: large ribosomal subunit (GO:0015934)
1A4r2_A03_03100016	148	superfamily	SSF52080	Ribosomal proteins L15p and L18e	8	146	1.7e-39	29-May-2012	IPR021131	Ribosomal protein L18e/L15P
1A4r2_A03_03100018	445	superfamily	SSF103491	Preprotein translocase SecY subunit	1	427	2.7e-112	29-May-2012	IPR023201	SecY subunit domain
1A4r2_A03_03100018	445	FPrintScan	PR00303	SECYTRNLCASE	17	35	1.4e-90	29-May-2012	IPR002208	SecY protein	Biological Process: protein transport (GO:0015031), Molecular Function: P-P-bond-hydrolysis-driven protein transmembrane transporter activity (GO:0015450), Cellular Component: membrane (GO:0016020)
1A4r2_A03_03100018	445	FPrintScan	PR00303	SECYTRNLCASE	72	92	1.4e-90	29-May-2012	IPR002208	SecY protein	Biological Process: protein transport (GO:0015031), Molecular Function: P-P-bond-hydrolysis-driven protein transmembrane transporter activity (GO:0015450), Cellular Component: membrane (GO:0016020)
1A4r2_A03_03100018	445	FPrintScan	PR00303	SECYTRNLCASE	113	136	1.4e-90	29-May-2012	IPR002208	SecY protein	Biological Process: protein transport (GO:0015031), Molecular Function: P-P-bond-hydrolysis-driven protein transmembrane transporter activity (GO:0015450), Cellular Component: membrane (GO:0016020)
1A4r2_A03_03100018	445	FPrintScan	PR00303	SECYTRNLCASE	155	180	1.4e-90	29-May-2012	IPR002208	SecY protein	Biological Process: protein transport (GO:0015031), Molecular Function: P-P-bond-hydrolysis-driven protein transmembrane transporter activity (GO:0015450), Cellular Component: membrane (GO:0016020)
1A4r2_A03_03100018	445	FPrintScan	PR00303	SECYTRNLCASE	181	204	1.4e-90	29-May-2012	IPR002208	SecY protein	Biological Process: protein transport (GO:0015031), Molecular Function: P-P-bond-hydrolysis-driven protein transmembrane transporter activity (GO:0015450), Cellular Component: membrane (GO:0016020)
1A4r2_A03_03100018	445	FPrintScan	PR00303	SECYTRNLCASE	273	292	1.4e-90	29-May-2012	IPR002208	SecY protein	Biological Process: protein transport (GO:0015031), Molecular Function: P-P-bond-hydrolysis-driven protein transmembrane transporter activity (GO:0015450), Cellular Component: membrane (GO:0016020)
1A4r2_A03_03100018	445	FPrintScan	PR00303	SECYTRNLCASE	315	337	1.4e-90	29-May-2012	IPR002208	SecY protein	Biological Process: protein transport (GO:0015031), Molecular Function: P-P-bond-hydrolysis-driven protein transmembrane transporter activity (GO:0015450), Cellular Component: membrane (GO:0016020)
1A4r2_A03_03100018	445	FPrintScan	PR00303	SECYTRNLCASE	370	388	1.4e-90	29-May-2012	IPR002208	SecY protein	Biological Process: protein transport (GO:0015031), Molecular Function: P-P-bond-hydrolysis-driven protein transmembrane transporter activity (GO:0015450), Cellular Component: membrane (GO:0016020)
1A4r2_A03_03100018	445	FPrintScan	PR00303	SECYTRNLCASE	404	422	1.4e-90	29-May-2012	IPR002208	SecY protein	Biological Process: protein transport (GO:0015031), Molecular Function: P-P-bond-hydrolysis-driven protein transmembrane transporter activity (GO:0015450), Cellular Component: membrane (GO:0016020)
1A4r2_A03_03100018	445	HMMPanther	PTHR10906:SF2	PROTEIN TRANSLOCASE SECY SUBUNIT	1	438	4.9e-142	29-May-2012	NULL	NULL
1A4r2_A03_03100018	445	HMMPanther	PTHR10906	SECY/SEC61-ALPHA FAMILY MEMBER	1	438	4.9e-142	29-May-2012	IPR002208	SecY protein	Biological Process: protein transport (GO:0015031), Molecular Function: P-P-bond-hydrolysis-driven protein transmembrane transporter activity (GO:0015450), Cellular Component: membrane (GO:0016020)
1A4r2_A03_03100018	445	HMMPfam	PF00344	SecY	73	419	4.4e-103	29-May-2012	IPR002208	SecY protein	Biological Process: protein transport (GO:0015031), Molecular Function: P-P-bond-hydrolysis-driven protein transmembrane transporter activity (GO:0015450), Cellular Component: membrane (GO:0016020)
1A4r2_A03_03100018	445	HMMTigr	TIGR00967	3a0501s007: preprotein translocase, SecY subunit	14	428	7.4e-124	29-May-2012	IPR002208	SecY protein	Biological Process: protein transport (GO:0015031), Molecular Function: P-P-bond-hydrolysis-driven protein transmembrane transporter activity (GO:0015450), Cellular Component: membrane (GO:0016020)
1A4r2_A03_03100018	445	HMMPIR	PIRSF004557	Preprotein translocase Sec, SecY/Sec61-alpha subunit	3	442	6.8e-113	29-May-2012	IPR002208	SecY protein	Biological Process: protein transport (GO:0015031), Molecular Function: P-P-bond-hydrolysis-driven protein transmembrane transporter activity (GO:0015450), Cellular Component: membrane (GO:0016020)
1A4r2_A03_03100018	445	Seg	seg	seg	17	33	NA	29-May-2012	NULL	NULL
1A4r2_A03_03100018	445	Seg	seg	seg	208	219	NA	29-May-2012	NULL	NULL
1A4r2_A03_03100018	445	SignalPHMM	SignalP-NN(euk)	signal-peptide	1	31	NA	29-May-2012	NULL	NULL
1A4r2_A03_03100018	445	TMHMM	tmhmm	transmembrane_regions	15	35	NA	29-May-2012	NULL	NULL
1A4r2_A03_03100018	445	TMHMM	tmhmm	transmembrane_regions	72	92	NA	29-May-2012	NULL	NULL
1A4r2_A03_03100018	445	TMHMM	tmhmm	transmembrane_regions	120	140	NA	29-May-2012	NULL	NULL
1A4r2_A03_03100018	445	TMHMM	tmhmm	transmembrane_regions	154	174	NA	29-May-2012	NULL	NULL
1A4r2_A03_03100018	445	TMHMM	tmhmm	transmembrane_regions	184	202	NA	29-May-2012	NULL	NULL
1A4r2_A03_03100018	445	TMHMM	tmhmm	transmembrane_regions	221	241	NA	29-May-2012	NULL	NULL
1A4r2_A03_03100018	445	TMHMM	tmhmm	transmembrane_regions	275	295	NA	29-May-2012	NULL	NULL
1A4r2_A03_03100018	445	TMHMM	tmhmm	transmembrane_regions	314	332	NA	29-May-2012	NULL	NULL
1A4r2_A03_03100018	445	TMHMM	tmhmm	transmembrane_regions	375	395	NA	29-May-2012	NULL	NULL
1A4r2_A03_03100018	445	TMHMM	tmhmm	transmembrane_regions	401	419	NA	29-May-2012	NULL	NULL
1A4r2_A03_03100018	445	Gene3D	G3DSA:1.10.3370.10	no description	3	435	4.3e-115	29-May-2012	IPR023201	SecY subunit domain
1A4r2_A03_03100018	445	PatternScan	PS00755	SECY_1	73	92	NA	29-May-2012	IPR002208	SecY protein	Biological Process: protein transport (GO:0015031), Molecular Function: P-P-bond-hydrolysis-driven protein transmembrane transporter activity (GO:0015450), Cellular Component: membrane (GO:0016020)
1A4r2_A03_03100020	186	Gene3D	G3DSA:3.40.50.300	no description	1	183	3.7e-59	29-May-2012	NULL	NULL
1A4r2_A03_03100020	186	superfamily	SSF52540	P-loop containing nucleoside triphosphate hydrolases	1	185	7.8e-44	29-May-2012	NULL	NULL
1A4r2_A03_03100020	186	FPrintScan	PR00094	ADENYLTKNASE	4	17	1.2e-29	29-May-2012	IPR000850	Adenylate kinase	Molecular Function: ATP binding (GO:0005524), Biological Process: nucleobase-containing compound metabolic process (GO:0006139), Molecular Function: nucleobase-containing compound kinase activity (GO:0019205)
1A4r2_A03_03100020	186	FPrintScan	PR00094	ADENYLTKNASE	32	46	1.2e-29	29-May-2012	IPR000850	Adenylate kinase	Molecular Function: ATP binding (GO:0005524), Biological Process: nucleobase-containing compound metabolic process (GO:0006139), Molecular Function: nucleobase-containing compound kinase activity (GO:0019205)
1A4r2_A03_03100020	186	FPrintScan	PR00094	ADENYLTKNASE	81	97	1.2e-29	29-May-2012	IPR000850	Adenylate kinase	Molecular Function: ATP binding (GO:0005524), Biological Process: nucleobase-containing compound metabolic process (GO:0006139), Molecular Function: nucleobase-containing compound kinase activity (GO:0019205)
1A4r2_A03_03100020	186	FPrintScan	PR00094	ADENYLTKNASE	133	148	1.2e-29	29-May-2012	IPR000850	Adenylate kinase	Molecular Function: ATP binding (GO:0005524), Biological Process: nucleobase-containing compound metabolic process (GO:0006139), Molecular Function: nucleobase-containing compound kinase activity (GO:0019205)
1A4r2_A03_03100020	186	FPrintScan	PR00094	ADENYLTKNASE	150	164	1.2e-29	29-May-2012	IPR000850	Adenylate kinase	Molecular Function: ATP binding (GO:0005524), Biological Process: nucleobase-containing compound metabolic process (GO:0006139), Molecular Function: nucleobase-containing compound kinase activity (GO:0019205)
1A4r2_A03_03100020	186	HMMPfam	PF00406	ADK	5	163	3.5e-51	29-May-2012	IPR000850	Adenylate kinase	Molecular Function: ATP binding (GO:0005524), Biological Process: nucleobase-containing compound metabolic process (GO:0006139), Molecular Function: nucleobase-containing compound kinase activity (GO:0019205)
1A4r2_A03_03100020	186	HMMPanther	PTHR23359	FAMILY NOT NAMED	1	185	1e-71	29-May-2012	IPR000850	Adenylate kinase	Molecular Function: ATP binding (GO:0005524), Biological Process: nucleobase-containing compound metabolic process (GO:0006139), Molecular Function: nucleobase-containing compound kinase activity (GO:0019205)
1A4r2_A03_03100020	186	Seg	seg	seg	107	120	NA	29-May-2012	NULL	NULL
1A4r2_A03_03100020	186	HAMAP	MF_00235	Adenylate_kinase_Adk	1	186	30013	29-May-2012	IPR000850	Adenylate kinase	Molecular Function: ATP binding (GO:0005524), Biological Process: nucleobase-containing compound metabolic process (GO:0006139), Molecular Function: nucleobase-containing compound kinase activity (GO:0019205)
1A4r2_A03_03100020	186	PatternScan	PS00113	ADENYLATE_KINASE	81	92	NA	29-May-2012	IPR000850	Adenylate kinase	Molecular Function: ATP binding (GO:0005524), Biological Process: nucleobase-containing compound metabolic process (GO:0006139), Molecular Function: nucleobase-containing compound kinase activity (GO:0019205)
1A4r2_A03_03100021	67	HMMTigr	TIGR00008	infA: translation initiation factor IF-1	1	66	9.5e-35	29-May-2012	IPR004368	Translation initiation factor IF-1	Molecular Function: translation initiation factor activity (GO:0003743), Biological Process: translational initiation (GO:0006413)
1A4r2_A03_03100021	67	Gene3D	G3DSA:2.40.50.140	no description	1	66	2.7e-34	29-May-2012	IPR012340	Nucleic acid-binding, OB-fold
1A4r2_A03_03100021	67	HAMAP	MF_00075	IF_1	1	67	22.17	29-May-2012	IPR004368	Translation initiation factor IF-1	Molecular Function: translation initiation factor activity (GO:0003743), Biological Process: translational initiation (GO:0006413)
1A4r2_A03_03100021	67	HMMPfam	PF01176	eIF-1a	2	65	4.8e-27	29-May-2012	IPR006196	RNA-binding domain, S1, IF1 type	Molecular Function: RNA binding (GO:0003723), Molecular Function: translation initiation factor activity (GO:0003743), Biological Process: translational initiation (GO:0006413)
1A4r2_A03_03100021	67	ProfileScan	PS50832	S1_IF1_TYPE	1	67	22847	29-May-2012	IPR006196	RNA-binding domain, S1, IF1 type	Molecular Function: RNA binding (GO:0003723), Molecular Function: translation initiation factor activity (GO:0003743), Biological Process: translational initiation (GO:0006413)
1A4r2_A03_03100021	67	superfamily	SSF50249	Nucleic acid-binding proteins	1	66	2.6e-27	29-May-2012	IPR016027	Nucleic acid-binding, OB-fold-like
1A4r2_A03_03100023	37	HMMTigr	TIGR01022	rpmJ_bact: ribosomal protein L36	1	37	8.6e-21	29-May-2012	IPR000473	Ribosomal protein L36	Molecular Function: structural constituent of ribosome (GO:0003735), Cellular Component: intracellular (GO:0005622), Cellular Component: ribosome (GO:0005840), Biological Process: translation (GO:0006412)
1A4r2_A03_03100023	37	PatternScan	PS00828	RIBOSOMAL_L36	11	36	NA	29-May-2012	IPR000473	Ribosomal protein L36	Molecular Function: structural constituent of ribosome (GO:0003735), Cellular Component: intracellular (GO:0005622), Cellular Component: ribosome (GO:0005840), Biological Process: translation (GO:0006412)
1A4r2_A03_03100023	37	HAMAP	MF_00251	Ribosomal_L36	1	37	17855	29-May-2012	IPR000473	Ribosomal protein L36	Molecular Function: structural constituent of ribosome (GO:0003735), Cellular Component: intracellular (GO:0005622), Cellular Component: ribosome (GO:0005840), Biological Process: translation (GO:0006412)
1A4r2_A03_03100023	37	superfamily	SSF57840	Ribosomal protein L36	1	37	9.1e-16	29-May-2012	IPR000473	Ribosomal protein L36	Molecular Function: structural constituent of ribosome (GO:0003735), Cellular Component: intracellular (GO:0005622), Cellular Component: ribosome (GO:0005840), Biological Process: translation (GO:0006412)
1A4r2_A03_03100023	37	HMMPfam	PF00444	Ribosomal_L36	1	37	1.2e-20	29-May-2012	IPR000473	Ribosomal protein L36	Molecular Function: structural constituent of ribosome (GO:0003735), Cellular Component: intracellular (GO:0005622), Cellular Component: ribosome (GO:0005840), Biological Process: translation (GO:0006412)
1A4r2_A03_03100023	37	HMMPanther	PTHR18804	FAMILY NOT NAMED	1	37	7.7e-19	29-May-2012	IPR000473	Ribosomal protein L36	Molecular Function: structural constituent of ribosome (GO:0003735), Cellular Component: intracellular (GO:0005622), Cellular Component: ribosome (GO:0005840), Biological Process: translation (GO:0006412)
1A4r2_A03_03100023	37	BlastProDom	PD002101	RL36_BIFLO_Q8G3Z6;	9	37	2e-09	29-May-2012	NULL	NULL
1A4r2_A03_03100024	125	superfamily	SSF46946	S13-like H2TH domain	2	121	1.5e-45	29-May-2012	IPR010979	Ribosomal protein S13-like, H2TH	Molecular Function: nucleic acid binding (GO:0003676)
1A4r2_A03_03100024	125	ProfileScan	PS50159	RIBOSOMAL_S13_2	4	112	40113	29-May-2012	IPR001892	Ribosomal protein S13	Molecular Function: RNA binding (GO:0003723), Molecular Function: structural constituent of ribosome (GO:0003735), Cellular Component: intracellular (GO:0005622), Cellular Component: ribosome (GO:0005840), Biological Process: translation (GO:0006412)
1A4r2_A03_03100024	125	Gene3D	G3DSA:1.10.8.50	no description	2	65	2.7e-26	29-May-2012	NULL	NULL
1A4r2_A03_03100024	125	Gene3D	G3DSA:4.10.910.10	no description	73	123	5.9e-23	29-May-2012	NULL	NULL
1A4r2_A03_03100024	125	HMMTigr	TIGR03631	bact_S13: 30S ribosomal protein S13	3	115	3e-51	29-May-2012	IPR019980	Ribosomal protein S13, bacterial-type	Molecular Function: RNA binding (GO:0003723), Molecular Function: structural constituent of ribosome (GO:0003735), Cellular Component: intracellular (GO:0005622), Cellular Component: ribosome (GO:0005840), Biological Process: translation (GO:0006412)
1A4r2_A03_03100024	125	HMMPfam	PF00416	Ribosomal_S13	3	109	1.4e-36	29-May-2012	IPR001892	Ribosomal protein S13	Molecular Function: RNA binding (GO:0003723), Molecular Function: structural constituent of ribosome (GO:0003735), Cellular Component: intracellular (GO:0005622), Cellular Component: ribosome (GO:0005840), Biological Process: translation (GO:0006412)
1A4r2_A03_03100024	125	PatternScan	PS00646	RIBOSOMAL_S13_1	88	101	NA	29-May-2012	IPR018269	Ribosomal protein S13, conserved site	Molecular Function: RNA binding (GO:0003723), Molecular Function: structural constituent of ribosome (GO:0003735), Cellular Component: intracellular (GO:0005622), Cellular Component: ribosome (GO:0005840), Biological Process: translation (GO:0006412)
1A4r2_A03_03100024	125	HMMPIR	PIRSF002134	Ribosomal protein, S13p/S13a/S18e/organellar S13 types	1	124	4.3e-56	29-May-2012	IPR001892	Ribosomal protein S13	Molecular Function: RNA binding (GO:0003723), Molecular Function: structural constituent of ribosome (GO:0003735), Cellular Component: intracellular (GO:0005622), Cellular Component: ribosome (GO:0005840), Biological Process: translation (GO:0006412)
1A4r2_A03_03100024	125	HMMPanther	PTHR10871	30S RIBOSOMAL PROTEIN S13/40S RIBOSOMAL PROTEIN S18	1	125	3.2e-59	29-May-2012	IPR001892	Ribosomal protein S13	Molecular Function: RNA binding (GO:0003723), Molecular Function: structural constituent of ribosome (GO:0003735), Cellular Component: intracellular (GO:0005622), Cellular Component: ribosome (GO:0005840), Biological Process: translation (GO:0006412)
1A4r2_A03_03100024	125	SignalPHMM	SignalP-NN(euk)	signal-peptide	1	30	NA	29-May-2012	NULL	NULL
1A4r2_A03_03100026	132	Seg	seg	seg	2	17	NA	29-May-2012	NULL	NULL
1A4r2_A03_03100026	132	HMMPIR	PIRSF002131	Ribosomal protein, S11p/S11a/S14e/organellar S11 types	3	132	3.8e-74	29-May-2012	IPR001971	Ribosomal protein S11	Molecular Function: structural constituent of ribosome (GO:0003735), Cellular Component: intracellular (GO:0005622), Cellular Component: ribosome (GO:0005840), Biological Process: translation (GO:0006412)
1A4r2_A03_03100026	132	PatternScan	PS00054	RIBOSOMAL_S11	100	122	NA	29-May-2012	IPR018102	Ribosomal S11, conserved site
1A4r2_A03_03100026	132	superfamily	SSF53137	Translational machinery components	16	132	2.4e-43	29-May-2012	NULL	NULL
1A4r2_A03_03100026	132	Gene3D	G3DSA:3.30.420.80	no description	17	131	1.6e-47	29-May-2012	IPR001971	Ribosomal protein S11	Molecular Function: structural constituent of ribosome (GO:0003735), Cellular Component: intracellular (GO:0005622), Cellular Component: ribosome (GO:0005840), Biological Process: translation (GO:0006412)
1A4r2_A03_03100026	132	HMMPanther	PTHR11759:SF3	30S RIBOSOMAL PROTEIN S11	12	132	6.4e-66	29-May-2012	NULL	NULL
1A4r2_A03_03100026	132	HMMPanther	PTHR11759	FAMILY NOT NAMED	12	132	6.4e-66	29-May-2012	IPR001971	Ribosomal protein S11	Molecular Function: structural constituent of ribosome (GO:0003735), Cellular Component: intracellular (GO:0005622), Cellular Component: ribosome (GO:0005840), Biological Process: translation (GO:0006412)
1A4r2_A03_03100026	132	HMMTigr	TIGR03632	bact_S11: 30S ribosomal protein S11	14	129	9.2e-55	29-May-2012	IPR019981	Ribosomal protein S11, bacterial-type	Molecular Function: structural constituent of ribosome (GO:0003735), Cellular Component: intracellular (GO:0005622), Cellular Component: ribosome (GO:0005840), Biological Process: translation (GO:0006412)
1A4r2_A03_03100026	132	HMMPfam	PF00411	Ribosomal_S11	22	131	2.8e-46	29-May-2012	IPR001971	Ribosomal protein S11	Molecular Function: structural constituent of ribosome (GO:0003735), Cellular Component: intracellular (GO:0005622), Cellular Component: ribosome (GO:0005840), Biological Process: translation (GO:0006412)
1A6_A06_02400001	92	SignalPHMM	SignalP-NN(euk)	signal-peptide	1	15	NA	29-May-2012	NULL	NULL
1A6_A06_02400001	92	Seg	seg	seg	48	75	NA	29-May-2012	NULL	NULL
1A6_A06_02400001	92	TMHMM	tmhmm	transmembrane_regions	26	46	NA	29-May-2012	NULL	NULL
1A6_A06_02400001	92	TMHMM	tmhmm	transmembrane_regions	56	76	NA	29-May-2012	NULL	NULL
1A6_A06_02400007	338	TMHMM	tmhmm	transmembrane_regions	274	294	NA	29-May-2012	NULL	NULL
1A6_A06_02400007	338	SignalPHMM	SignalP-NN(euk)	signal-peptide	1	33	NA	29-May-2012	NULL	NULL
1A6_A06_02400007	338	Seg	seg	seg	43	72	NA	29-May-2012	NULL	NULL
1A6_A06_02400008	58	Seg	seg	seg	32	57	NA	29-May-2012	NULL	NULL
1A6_A06_02400009	53	Seg	seg	seg	11	27	NA	29-May-2012	NULL	NULL
1A6_A06_02400009	53	SignalPHMM	SignalP-NN(euk)	signal-peptide	1	26	NA	29-May-2012	NULL	NULL
1A9_A09_04000001	119	Coil	coil	coiled-coil	6	27	NA	29-May-2012	NULL	NULL
1A9_A09_04000001	119	HMMPfam	PF06580	His_kinase	23	100	3e-21	29-May-2012	IPR010559	Signal transduction histidine kinase, internal region	Molecular Function: two-component sensor activity (GO:0000155), Biological Process: two-component signal transduction system (phosphorelay) (GO:0000160), Cellular Component: integral to membrane (GO:0016021)
1B11_B11_04700001	372	HAMAP	MF_00188	Peptidase_M48	15	297	26752	29-May-2012	IPR022919	Peptidase M48, protease HtpX, putative	Molecular Function: metalloendopeptidase activity (GO:0004222)
1B11_B11_04700001	372	TMHMM	tmhmm	transmembrane_regions	15	35	NA	29-May-2012	NULL	NULL
1B11_B11_04700001	372	TMHMM	tmhmm	transmembrane_regions	41	61	NA	29-May-2012	NULL	NULL
1B11_B11_04700001	372	TMHMM	tmhmm	transmembrane_regions	153	173	NA	29-May-2012	NULL	NULL
1B11_B11_04700001	372	TMHMM	tmhmm	transmembrane_regions	192	212	NA	29-May-2012	NULL	NULL
1B11_B11_04700001	372	HMMPanther	PTHR10120:SF16	PEPTIDASE, M48 FAMILY MEMBER	16	310	8.5e-62	29-May-2012	NULL	NULL
1B11_B11_04700001	372	HMMPanther	PTHR10120	CAAX PRENYL PROTEASE 1	16	310	8.5e-62	29-May-2012	NULL	NULL
1B11_B11_04700001	372	SignalPHMM	SignalP-NN(euk)	signal-peptide	1	39	NA	29-May-2012	NULL	NULL
1B11_B11_04700001	372	Seg	seg	seg	177	201	NA	29-May-2012	NULL	NULL
1B11_B11_04700001	372	HMMPfam	PF01435	Peptidase_M48	72	292	2.4e-36	29-May-2012	IPR001915	Peptidase M48	Molecular Function: metalloendopeptidase activity (GO:0004222), Biological Process: proteolysis (GO:0006508), Cellular Component: membrane (GO:0016020)
1B11_B11_04700002	345	superfamily	SSF103481	Multidrug resistance efflux transporter EmrE	240	345	7.5e-08	29-May-2012	NULL	NULL
1B11_B11_04700002	345	HMMPfam	PF00892	EamA	217	339	3.8e-07	29-May-2012	IPR000620	Drug/metabolite transporter	Cellular Component: membrane (GO:0016020)
1B11_B11_04700002	345	Seg	seg	seg	11	28	NA	29-May-2012	NULL	NULL
1B11_B11_04700002	345	Seg	seg	seg	206	217	NA	29-May-2012	NULL	NULL
1B11_B11_04700002	345	TMHMM	tmhmm	transmembrane_regions	55	75	NA	29-May-2012	NULL	NULL
1B11_B11_04700002	345	TMHMM	tmhmm	transmembrane_regions	81	101	NA	29-May-2012	NULL	NULL
1B11_B11_04700002	345	TMHMM	tmhmm	transmembrane_regions	116	136	NA	29-May-2012	NULL	NULL
1B11_B11_04700002	345	TMHMM	tmhmm	transmembrane_regions	142	162	NA	29-May-2012	NULL	NULL
1B11_B11_04700002	345	TMHMM	tmhmm	transmembrane_regions	207	225	NA	29-May-2012	NULL	NULL
1B11_B11_04700002	345	TMHMM	tmhmm	transmembrane_regions	235	255	NA	29-May-2012	NULL	NULL
1B11_B11_04700002	345	TMHMM	tmhmm	transmembrane_regions	265	285	NA	29-May-2012	NULL	NULL
1B11_B11_04700002	345	TMHMM	tmhmm	transmembrane_regions	322	342	NA	29-May-2012	NULL	NULL
1B11_B11_04700003	351	HMMTigr	TIGR01520	FruBisAldo_II_A: fructose-bisphosphate aldolase, c	1	347	1.1e-112	29-May-2012	IPR006411	Fructose-bisphosphate aldolase, class II, yeast/E. coli subtype	Molecular Function: fructose-bisphosphate aldolase activity (GO:0004332), Biological Process: glycolysis (GO:0006096)
1B11_B11_04700003	351	HMMTigr	TIGR00167	cbbA: ketose-bisphosphate aldolases	1	349	2e-69	29-May-2012	IPR000771	Ketose-bisphosphate aldolase, class-II	Biological Process: carbohydrate metabolic process (GO:0005975), Molecular Function: zinc ion binding (GO:0008270), Molecular Function: aldehyde-lyase activity (GO:0016832)
1B11_B11_04700003	351	HMMPIR	PIRSF001359	Fructose-bisphosphate aldolase II	1	349	4.8e-51	29-May-2012	IPR000771	Ketose-bisphosphate aldolase, class-II	Biological Process: carbohydrate metabolic process (GO:0005975), Molecular Function: zinc ion binding (GO:0008270), Molecular Function: aldehyde-lyase activity (GO:0016832)
1B11_B11_04700003	351	HMMPfam	PF01116	F_bP_aldolase	1	349	3e-84	29-May-2012	IPR000771	Ketose-bisphosphate aldolase, class-II	Biological Process: carbohydrate metabolic process (GO:0005975), Molecular Function: zinc ion binding (GO:0008270), Molecular Function: aldehyde-lyase activity (GO:0016832)
1B11_B11_04700003	351	Gene3D	G3DSA:3.20.20.70	no description	1	349	1e-115	29-May-2012	IPR013785	Aldolase-type TIM barrel	Molecular Function: catalytic activity (GO:0003824)
1B11_B11_04700003	351	PatternScan	PS00602	ALDOLASE_CLASS_II_1	75	87	NA	29-May-2012	IPR000771	Ketose-bisphosphate aldolase, class-II	Biological Process: carbohydrate metabolic process (GO:0005975), Molecular Function: zinc ion binding (GO:0008270), Molecular Function: aldehyde-lyase activity (GO:0016832)
1B11_B11_04700003	351	PatternScan	PS00806	ALDOLASE_CLASS_II_2	148	159	NA	29-May-2012	IPR000771	Ketose-bisphosphate aldolase, class-II	Biological Process: carbohydrate metabolic process (GO:0005975), Molecular Function: zinc ion binding (GO:0008270), Molecular Function: aldehyde-lyase activity (GO:0016832)
1B11_B11_04700003	351	Seg	seg	seg	63	73	NA	29-May-2012	NULL	NULL
1B11_B11_04700003	351	superfamily	SSF51569	Aldolase	1	349	3.1e-91	29-May-2012	NULL	NULL
1B11_B11_04700005	428	superfamily	SSF52540	P-loop containing nucleoside triphosphate hydrolases	1	423	5.2e-179	29-May-2012	NULL	NULL
1B11_B11_04700005	428	Gene3D	G3DSA:3.40.440.10	no description	194	264	4.5e-71	29-May-2012	NULL	NULL
1B11_B11_04700005	428	Gene3D	G3DSA:1.10.300.10	no description	101	193	3.2e-36	29-May-2012	NULL	NULL
1B11_B11_04700005	428	Gene3D	G3DSA:3.90.170.10	no description	266	423	5e-68	29-May-2012	NULL	NULL
1B11_B11_04700005	428	HMMSmart	SM00788	Adenylosuccinate synthetase	3	422	5.3e-288	29-May-2012	IPR001114	Adenylosuccinate synthetase	Molecular Function: magnesium ion binding (GO:0000287), Molecular Function: adenylosuccinate synthase activity (GO:0004019), Molecular Function: GTP binding (GO:0005525), Cellular Component: cytoplasm (GO:0005737), Biological Process: purine nucleotide biosynthetic process (GO:0006164)
1B11_B11_04700005	428	HMMPfam	PF00709	Adenylsucc_synt	4	421	4.8e-179	29-May-2012	IPR001114	Adenylosuccinate synthetase	Molecular Function: magnesium ion binding (GO:0000287), Molecular Function: adenylosuccinate synthase activity (GO:0004019), Molecular Function: GTP binding (GO:0005525), Cellular Component: cytoplasm (GO:0005737), Biological Process: purine nucleotide biosynthetic process (GO:0006164)
1B11_B11_04700005	428	PatternScan	PS00513	ADENYLOSUCCIN_SYN_2	131	142	NA	29-May-2012	IPR018220	Adenylosuccinate synthase, active site	Molecular Function: adenylosuccinate synthase activity (GO:0004019), Molecular Function: GTP binding (GO:0005525), Biological Process: purine nucleotide biosynthetic process (GO:0006164)
1B11_B11_04700005	428	PatternScan	PS01266	ADENYLOSUCCIN_SYN_1	10	17	NA	29-May-2012	IPR018220	Adenylosuccinate synthase, active site	Molecular Function: adenylosuccinate synthase activity (GO:0004019), Molecular Function: GTP binding (GO:0005525), Biological Process: purine nucleotide biosynthetic process (GO:0006164)
1B11_B11_04700005	428	HAMAP	MF_00011	Adenylosucc_synth	1	428	202454	29-May-2012	IPR001114	Adenylosuccinate synthetase	Molecular Function: magnesium ion binding (GO:0000287), Molecular Function: adenylosuccinate synthase activity (GO:0004019), Molecular Function: GTP binding (GO:0005525), Cellular Component: cytoplasm (GO:0005737), Biological Process: purine nucleotide biosynthetic process (GO:0006164)
1B11_B11_04700005	428	HMMTigr	TIGR00184	purA: adenylosuccinate synthase	5	424	7.8e-172	29-May-2012	IPR001114	Adenylosuccinate synthetase	Molecular Function: magnesium ion binding (GO:0000287), Molecular Function: adenylosuccinate synthase activity (GO:0004019), Molecular Function: GTP binding (GO:0005525), Cellular Component: cytoplasm (GO:0005737), Biological Process: purine nucleotide biosynthetic process (GO:0006164)
1B11_B11_04700005	428	Seg	seg	seg	242	256	NA	29-May-2012	NULL	NULL
1B11_B11_04700005	428	HMMPanther	PTHR11846	FAMILY NOT NAMED	1	426	2.7e-239	29-May-2012	IPR001114	Adenylosuccinate synthetase	Molecular Function: magnesium ion binding (GO:0000287), Molecular Function: adenylosuccinate synthase activity (GO:0004019), Molecular Function: GTP binding (GO:0005525), Cellular Component: cytoplasm (GO:0005737), Biological Process: purine nucleotide biosynthetic process (GO:0006164)
1B11_B11_04700007	561	superfamily	SSF81340	Clc chloride channel	36	477	2.9e-92	29-May-2012	IPR014743	Chloride channel, core	Molecular Function: ion channel activity (GO:0005216), Biological Process: transmembrane transport (GO:0055085)
1B11_B11_04700007	561	superfamily	SSF116726	TrkA C-terminal domain-like	467	553	1.7e-12	29-May-2012	NULL	NULL
1B11_B11_04700007	561	FPrintScan	PR00762	CLCHANNEL	124	141	2.3e-14	29-May-2012	IPR001807	Chloride channel, voltage gated	Molecular Function: voltage-gated chloride channel activity (GO:0005247), Biological Process: chloride transport (GO:0006821), Cellular Component: membrane (GO:0016020), Biological Process: transmembrane transport (GO:0055085)
1B11_B11_04700007	561	FPrintScan	PR00762	CLCHANNEL	207	226	2.3e-14	29-May-2012	IPR001807	Chloride channel, voltage gated	Molecular Function: voltage-gated chloride channel activity (GO:0005247), Biological Process: chloride transport (GO:0006821), Cellular Component: membrane (GO:0016020), Biological Process: transmembrane transport (GO:0055085)
1B11_B11_04700007	561	FPrintScan	PR00762	CLCHANNEL	421	440	2.3e-14	29-May-2012	IPR001807	Chloride channel, voltage gated	Molecular Function: voltage-gated chloride channel activity (GO:0005247), Biological Process: chloride transport (GO:0006821), Cellular Component: membrane (GO:0016020), Biological Process: transmembrane transport (GO:0055085)
1B11_B11_04700007	561	HMMPanther	PTHR11689:SF14	VOLTAGE-GATED CLC-TYPE CHLORIDE CHANNEL ERIC	64	467	4.3e-47	29-May-2012	NULL	NULL
1B11_B11_04700007	561	HMMPanther	PTHR11689	FAMILY NOT NAMED	64	467	4.3e-47	29-May-2012	IPR001807	Chloride channel, voltage gated	Molecular Function: voltage-gated chloride channel activity (GO:0005247), Biological Process: chloride transport (GO:0006821), Cellular Component: membrane (GO:0016020), Biological Process: transmembrane transport (GO:0055085)
1B11_B11_04700007	561	ProfileScan	PS51202	RCK_C	473	555	13564	29-May-2012	IPR006037	Regulator of K+ conductance, C-terminal	Biological Process: potassium ion transport (GO:0006813), Molecular Function: cation transmembrane transporter activity (GO:0008324)
1B11_B11_04700007	561	HMMPfam	PF00654	Voltage_CLC	113	453	3.5e-78	29-May-2012	IPR001807	Chloride channel, voltage gated	Molecular Function: voltage-gated chloride channel activity (GO:0005247), Biological Process: chloride transport (GO:0006821), Cellular Component: membrane (GO:0016020), Biological Process: transmembrane transport (GO:0055085)
1B11_B11_04700007	561	HMMPfam	PF02080	TrkA_C	486	549	1.2e-11	29-May-2012	IPR006037	Regulator of K+ conductance, C-terminal	Biological Process: potassium ion transport (GO:0006813), Molecular Function: cation transmembrane transporter activity (GO:0008324)
1B11_B11_04700007	561	Seg	seg	seg	99	117	NA	29-May-2012	NULL	NULL
1B11_B11_04700007	561	Seg	seg	seg	156	168	NA	29-May-2012	NULL	NULL
1B11_B11_04700007	561	Seg	seg	seg	204	220	NA	29-May-2012	NULL	NULL
1B11_B11_04700007	561	Seg	seg	seg	311	326	NA	29-May-2012	NULL	NULL
1B11_B11_04700007	561	Gene3D	G3DSA:1.10.3080.10	no description	56	467	9e-75	29-May-2012	IPR014743	Chloride channel, core	Molecular Function: ion channel activity (GO:0005216), Biological Process: transmembrane transport (GO:0055085)
1B11_B11_04700007	561	TMHMM	tmhmm	transmembrane_regions	61	81	NA	29-May-2012	NULL	NULL
1B11_B11_04700007	561	TMHMM	tmhmm	transmembrane_regions	100	120	NA	29-May-2012	NULL	NULL
1B11_B11_04700007	561	TMHMM	tmhmm	transmembrane_regions	149	167	NA	29-May-2012	NULL	NULL
1B11_B11_04700007	561	TMHMM	tmhmm	transmembrane_regions	200	220	NA	29-May-2012	NULL	NULL
1B11_B11_04700007	561	TMHMM	tmhmm	transmembrane_regions	235	257	NA	29-May-2012	NULL	NULL
1B11_B11_04700007	561	TMHMM	tmhmm	transmembrane_regions	276	296	NA	29-May-2012	NULL	NULL
1B11_B11_04700007	561	TMHMM	tmhmm	transmembrane_regions	311	333	NA	29-May-2012	NULL	NULL
1B11_B11_04700007	561	TMHMM	tmhmm	transmembrane_regions	339	359	NA	29-May-2012	NULL	NULL
1B11_B11_04700007	561	TMHMM	tmhmm	transmembrane_regions	368	388	NA	29-May-2012	NULL	NULL
1B11_B11_04700007	561	TMHMM	tmhmm	transmembrane_regions	402	422	NA	29-May-2012	NULL	NULL
1B11_B11_04700007	561	TMHMM	tmhmm	transmembrane_regions	437	455	NA	29-May-2012	NULL	NULL
1B11_B11_04700008	356	HMMPfam	PF02537	CRCB	71	189	1.3e-21	29-May-2012	IPR003691	Camphor resistance CrcB protein	Cellular Component: membrane (GO:0016020)
1B11_B11_04700008	356	TMHMM	tmhmm	transmembrane_regions	65	85	NA	29-May-2012	NULL	NULL
1B11_B11_04700008	356	TMHMM	tmhmm	transmembrane_regions	95	115	NA	29-May-2012	NULL	NULL
1B11_B11_04700008	356	TMHMM	tmhmm	transmembrane_regions	136	156	NA	29-May-2012	NULL	NULL
1B11_B11_04700008	356	TMHMM	tmhmm	transmembrane_regions	175	197	NA	29-May-2012	NULL	NULL
1B11_B11_04700008	356	HAMAP	MF_00454	CrbC	69	193	11068	29-May-2012	IPR003691	Camphor resistance CrcB protein	Cellular Component: membrane (GO:0016020)
1B11_B11_04700008	356	Seg	seg	seg	73	84	NA	29-May-2012	NULL	NULL
1B11_B11_04700008	356	Seg	seg	seg	128	156	NA	29-May-2012	NULL	NULL
1B11_B11_04700008	356	Seg	seg	seg	179	191	NA	29-May-2012	NULL	NULL
1B11_B11_04700008	356	Seg	seg	seg	209	227	NA	29-May-2012	NULL	NULL
1B11_B11_04700008	356	Seg	seg	seg	280	316	NA	29-May-2012	NULL	NULL
1B11_B11_04700009	128	SignalPHMM	SignalP-NN(euk)	signal-peptide	1	15	NA	29-May-2012	NULL	NULL
1B11_B11_04700009	128	TMHMM	tmhmm	transmembrane_regions	37	57	NA	29-May-2012	NULL	NULL
1B11_B11_04700009	128	TMHMM	tmhmm	transmembrane_regions	63	85	NA	29-May-2012	NULL	NULL
1B11_B11_04700009	128	TMHMM	tmhmm	transmembrane_regions	100	122	NA	29-May-2012	NULL	NULL
1B11_B11_04700009	128	HAMAP	MF_00454	CrbC	1	123	9999	29-May-2012	IPR003691	Camphor resistance CrcB protein	Cellular Component: membrane (GO:0016020)
1B11_B11_04700009	128	HMMPfam	PF02537	CRCB	4	119	2.3e-25	29-May-2012	IPR003691	Camphor resistance CrcB protein	Cellular Component: membrane (GO:0016020)
1B11_B11_04700011	480	SignalPHMM	SignalP-NN(euk)	signal-peptide	1	38	NA	29-May-2012	NULL	NULL
1B11_B11_04700011	480	TMHMM	tmhmm	transmembrane_regions	14	34	NA	29-May-2012	NULL	NULL
1B11_B11_04700011	480	TMHMM	tmhmm	transmembrane_regions	196	218	NA	29-May-2012	NULL	NULL
1B11_B11_04700011	480	TMHMM	tmhmm	transmembrane_regions	245	265	NA	29-May-2012	NULL	NULL
1B11_B11_04700011	480	TMHMM	tmhmm	transmembrane_regions	286	304	NA	29-May-2012	NULL	NULL
1B11_B11_04700011	480	TMHMM	tmhmm	transmembrane_regions	329	349	NA	29-May-2012	NULL	NULL
1B11_B11_04700011	480	TMHMM	tmhmm	transmembrane_regions	381	401	NA	29-May-2012	NULL	NULL
1B11_B11_04700011	480	TMHMM	tmhmm	transmembrane_regions	407	427	NA	29-May-2012	NULL	NULL
1B11_B11_04700011	480	TMHMM	tmhmm	transmembrane_regions	429	449	NA	29-May-2012	NULL	NULL
1B11_B11_04700011	480	TMHMM	tmhmm	transmembrane_regions	455	473	NA	29-May-2012	NULL	NULL
1B11_B11_04700011	480	superfamily	SSF49452	Starch-binding domain-like	49	141	4.8e-09	29-May-2012	IPR013784	Carbohydrate-binding-like fold	Molecular Function: carbohydrate binding (GO:0030246)
1B11_B11_04700011	480	Seg	seg	seg	34	45	NA	29-May-2012	NULL	NULL
1B11_B11_04700011	480	Seg	seg	seg	143	179	NA	29-May-2012	NULL	NULL
1B11_B11_04700011	480	Seg	seg	seg	364	369	NA	29-May-2012	NULL	NULL
1B11_B11_04700011	480	Seg	seg	seg	417	431	NA	29-May-2012	NULL	NULL
1B11_B11_04700011	480	Seg	seg	seg	457	467	NA	29-May-2012	NULL	NULL
1B11_B11_04700011	480	Gene3D	G3DSA:2.60.40.10	no description	58	112	1.2e-09	29-May-2012	IPR013783	Immunoglobulin-like fold
1B11_B11_04700011	480	HMMPfam	PF02653	BPD_transp_2	198	465	5e-40	29-May-2012	IPR001851	ABC transporter, permease	Molecular Function: transporter activity (GO:0005215), Biological Process: transport (GO:0006810), Cellular Component: membrane (GO:0016020)
1B11_B11_04700011	480	HMMPfam	PF13620	CarboxypepD_reg	58	113	6.3e-08	29-May-2012	NULL	NULL
1B11_B11_04700013	327	Seg	seg	seg	70	82	NA	29-May-2012	NULL	NULL
1B11_B11_04700013	327	Seg	seg	seg	159	177	NA	29-May-2012	NULL	NULL
1B11_B11_04700013	327	Seg	seg	seg	213	227	NA	29-May-2012	NULL	NULL
1B11_B11_04700013	327	Seg	seg	seg	248	260	NA	29-May-2012	NULL	NULL
1B11_B11_04700013	327	HMMPfam	PF02653	BPD_transp_2	18	306	2.2e-45	29-May-2012	IPR001851	ABC transporter, permease	Molecular Function: transporter activity (GO:0005215), Biological Process: transport (GO:0006810), Cellular Component: membrane (GO:0016020)
1B11_B11_04700013	327	TMHMM	tmhmm	transmembrane_regions	15	35	NA	29-May-2012	NULL	NULL
1B11_B11_04700013	327	TMHMM	tmhmm	transmembrane_regions	41	59	NA	29-May-2012	NULL	NULL
1B11_B11_04700013	327	TMHMM	tmhmm	transmembrane_regions	64	84	NA	29-May-2012	NULL	NULL
1B11_B11_04700013	327	TMHMM	tmhmm	transmembrane_regions	159	177	NA	29-May-2012	NULL	NULL
1B11_B11_04700013	327	TMHMM	tmhmm	transmembrane_regions	213	233	NA	29-May-2012	NULL	NULL
1B11_B11_04700013	327	TMHMM	tmhmm	transmembrane_regions	243	275	NA	29-May-2012	NULL	NULL
1B11_B11_04700013	327	TMHMM	tmhmm	transmembrane_regions	296	316	NA	29-May-2012	NULL	NULL
1B11_B11_04700013	327	SignalPHMM	SignalP-NN(euk)	signal-peptide	1	83	NA	29-May-2012	NULL	NULL
1B12_B12_04700001	201	Gene3D	G3DSA:3.40.50.1380	no description	2	187	5.5e-82	29-May-2012	IPR011607	Methylglyoxal synthase-like domain
1B12_B12_04700001	201	HMMSmart	SM00851	MGS-like domain	15	130	2.1e-55	29-May-2012	IPR011607	Methylglyoxal synthase-like domain
1B12_B12_04700001	201	HMMPanther	PTHR11692	FAMILY NOT NAMED	1	197	1.1e-102	29-May-2012	IPR002695	AICARFT/IMPCHase bienzyme	Molecular Function: IMP cyclohydrolase activity (GO:0003937), Molecular Function: phosphoribosylaminoimidazolecarboxamide formyltransferase activity (GO:0004643), Biological Process: purine nucleotide biosynthetic process (GO:0006164)
1B12_B12_04700001	201	superfamily	SSF52335	Methylglyoxal synthase-like	2	197	1.1e-74	29-May-2012	IPR011607	Methylglyoxal synthase-like domain
1B12_B12_04700001	201	HMMPfam	PF02142	MGS	15	129	6.3e-29	29-May-2012	IPR011607	Methylglyoxal synthase-like domain
1B12_B12_04700001	201	HMMPfam	PF01808	AICARFT_IMPCHas	136	197	2.1e-14	29-May-2012	IPR002695	AICARFT/IMPCHase bienzyme	Molecular Function: IMP cyclohydrolase activity (GO:0003937), Molecular Function: phosphoribosylaminoimidazolecarboxamide formyltransferase activity (GO:0004643), Biological Process: purine nucleotide biosynthetic process (GO:0006164)
1B12_B12_04700002	199	superfamily	SSF53328	Formyltransferase	1	192	4e-62	29-May-2012	IPR002376	Formyl transferase, N-terminal	Biological Process: biosynthetic process (GO:0009058), Molecular Function: hydroxymethyl-, formyl- and related transferase activity (GO:0016742)
1B12_B12_04700002	199	HMMTigr	TIGR00639	PurN: phosphoribosylglycinamide formyltransferase	1	188	2.1e-64	29-May-2012	IPR004607	Phosphoribosylglycinamide formyltransferase	Molecular Function: phosphoribosylglycinamide formyltransferase activity (GO:0004644), Biological Process: 'de novo' IMP biosynthetic process (GO:0006189)
1B12_B12_04700002	199	HMMPanther	PTHR10520	TRIFUNCTIONAL PURINE BIOSYNTHETIC PROTEIN ADENOSINE-3-RELATED	1	189	1.9e-82	29-May-2012	NULL	NULL
1B12_B12_04700002	199	Gene3D	G3DSA:3.40.50.170	no description	2	190	1.5e-61	29-May-2012	IPR002376	Formyl transferase, N-terminal	Biological Process: biosynthetic process (GO:0009058), Molecular Function: hydroxymethyl-, formyl- and related transferase activity (GO:0016742)
1B12_B12_04700002	199	HMMPfam	PF00551	Formyl_trans_N	2	178	1.1e-52	29-May-2012	IPR002376	Formyl transferase, N-terminal	Biological Process: biosynthetic process (GO:0009058), Molecular Function: hydroxymethyl-, formyl- and related transferase activity (GO:0016742)
1B12_B12_04700004	346	HMMPfam	PF02769	AIRS_C	171	334	1.4e-31	29-May-2012	IPR010918	AIR synthase-related protein, C-terminal
1B12_B12_04700004	346	HMMPfam	PF00586	AIRS	51	137	2.9e-19	29-May-2012	IPR000728	AIR synthase-related protein	Molecular Function: catalytic activity (GO:0003824)
1B12_B12_04700004	346	Seg	seg	seg	33	48	NA	29-May-2012	NULL	NULL
1B12_B12_04700004	346	Gene3D	G3DSA:3.30.1330.10	no description	17	165	3.2e-54	29-May-2012	NULL	NULL
1B12_B12_04700004	346	Gene3D	G3DSA:3.90.650.10	no description	167	334	2.7e-69	29-May-2012	NULL	NULL
1B12_B12_04700004	346	HMMPanther	PTHR10520	TRIFUNCTIONAL PURINE BIOSYNTHETIC PROTEIN ADENOSINE-3-RELATED	1	330	5.1e-158	29-May-2012	NULL	NULL
1B12_B12_04700004	346	superfamily	SSF56042	PurM C-terminal domain-like	166	334	4.4e-57	29-May-2012	IPR010918	AIR synthase-related protein, C-terminal
1B12_B12_04700004	346	superfamily	SSF55326	PurM N-terminal domain-like	1	165	1.5e-47	29-May-2012	IPR016188	PurM, N-terminal-like	Molecular Function: catalytic activity (GO:0003824)
1B12_B12_04700004	346	HMMTigr	TIGR00878	purM: phosphoribosylformylglycinamidine cyclo-liga	1	332	4.3e-139	29-May-2012	IPR004733	Phosphoribosylformylglycinamidine cyclo-ligase	Molecular Function: phosphoribosylformylglycinamidine cyclo-ligase activity (GO:0004641), Cellular Component: cytoplasm (GO:0005737), Biological Process: 'de novo' IMP biosynthetic process (GO:0006189)
1B12_B12_04700006	196	HMMPfam	PF00156	Pribosyltran	4	109	7.1e-15	29-May-2012	IPR000836	Phosphoribosyltransferase	Biological Process: nucleoside metabolic process (GO:0009116)
1B12_B12_04700006	196	Gene3D	G3DSA:3.40.50.2020	no description	6	156	1.7e-37	29-May-2012	NULL	NULL
1B12_B12_04700006	196	superfamily	SSF53271	PRTase-like	6	183	4.1e-58	29-May-2012	NULL	NULL
1B12_B12_04700006	196	HMMPanther	PTHR11907	FAMILY NOT NAMED	8	182	2.5e-92	29-May-2012	IPR005854	Amidophosphoribosyl transferase	Molecular Function: amidophosphoribosyltransferase activity (GO:0004044), Biological Process: purine base biosynthetic process (GO:0009113)
1B5r2_A09_07900003	206	HMMPfam	PF05876	Terminase_GpA	75	168	6.2e-24	29-May-2012	IPR008866	Bacteriophage lambda, GpA
1B8r2_A11_09500001	202	superfamily	SSF53335	S-adenosyl-L-methionine-dependent methyltransferases	49	194	1.2e-10	29-May-2012	NULL	NULL
1B8r2_A11_09500001	202	superfamily	SSF51735	NAD(P)-binding Rossmann-fold domains	10	36	5.6e-07	29-May-2012	NULL	NULL
1B8r2_A11_09500001	202	HMMPfam	PF02384	N6_Mtase	46	168	9.8e-08	29-May-2012	IPR003356	DNA methylase, adenine-specific	Molecular Function: DNA binding (GO:0003677), Biological Process: DNA methylation (GO:0006306), Molecular Function: N-methyltransferase activity (GO:0008170)
1B8r2_A11_09500001	202	Gene3D	G3DSA:3.40.50.720	no description	5	34	0.00018	29-May-2012	IPR016040	NAD(P)-binding domain	Molecular Function: nucleotide binding (GO:0000166)
1B8r2_A11_09500001	202	Gene3D	G3DSA:3.40.50.150	no description	51	176	1.6e-07	29-May-2012	NULL	NULL
1B8r2_A11_09500001	202	PatternScan	PS00092	N6_MTASE	53	59	NA	29-May-2012	IPR002052	DNA methylase, N-6 adenine-specific, conserved site	Molecular Function: nucleic acid binding (GO:0003676), Molecular Function: methyltransferase activity (GO:0008168), Biological Process: methylation (GO:0032259)
1B8r2_A11_09500004	325	superfamily	SSF116734	DNA methylase specificity domain	1	147	1.7e-08	29-May-2012	NULL	NULL
1B8r2_A11_09500004	325	superfamily	SSF116734	DNA methylase specificity domain	180	278	0.0004	29-May-2012	NULL	NULL
1B8r2_A11_09500004	325	HMMPfam	PF01420	Methylase_S	6	161	1.3e-20	29-May-2012	IPR000055	Restriction endonuclease, type I, HsdS	Molecular Function: DNA binding (GO:0003677), Biological Process: DNA modification (GO:0006304)
1B8r2_A11_09500004	325	HMMPfam	PF01420	Methylase_S	180	319	1.3e-07	29-May-2012	IPR000055	Restriction endonuclease, type I, HsdS	Molecular Function: DNA binding (GO:0003677), Biological Process: DNA modification (GO:0006304)
1B9_B09_03900002	171	superfamily	SSF51161	Trimeric LpxA-like enzymes	46	160	1.9e-22	29-May-2012	IPR011004	Trimeric LpxA-like	Molecular Function: transferase activity (GO:0016740)
1B9_B09_03900002	171	HMMPfam	PF00132	Hexapep	72	107	0.00011	29-May-2012	IPR001451	Bacterial transferase hexapeptide repeat
1B9_B09_03900002	171	Gene3D	G3DSA:2.160.10.10	no description	47	157	2.3e-21	29-May-2012	NULL	NULL
1B9_B09_03900004	295	superfamily	SSF53448	Nucleotide-diphospho-sugar transferases	1	217	1.1e-29	29-May-2012	NULL	NULL
1B9_B09_03900004	295	HMMPfam	PF00535	Glycos_transf_2	4	165	1.4e-24	29-May-2012	IPR001173	Glycosyl transferase, family 2
1B9_B09_03900004	295	Gene3D	G3DSA:3.90.550.10	no description	2	166	9.2e-20	29-May-2012	NULL	NULL
1B9_B09_03900004	295	HMMPanther	PTHR10859:SF37	DOLICHOL-PHOSPHATE MANNOSYLTRANSFERASE	1	257	1.6e-45	29-May-2012	NULL	NULL
1B9_B09_03900004	295	HMMPanther	PTHR10859	GLYCOSYL TRANSFERASE	1	257	1.6e-45	29-May-2012	NULL	NULL
1B9_B09_03900004	295	TMHMM	tmhmm	transmembrane_regions	211	226	NA	29-May-2012	NULL	NULL
1B9_B09_03900004	295	TMHMM	tmhmm	transmembrane_regions	232	250	NA	29-May-2012	NULL	NULL
1C1_C01_00600003	194	Gene3D	G3DSA:1.10.3720.10	no description	62	186	8.8e-15	29-May-2012	NULL	NULL
1C1_C01_00600003	194	TMHMM	tmhmm	transmembrane_regions	159	179	NA	29-May-2012	NULL	NULL
1C1_C01_00600003	194	HMMPfam	PF00528	BPD_transp_1	62	187	4.8e-10	29-May-2012	IPR000515	Binding-protein-dependent transport systems inner membrane component	Molecular Function: transporter activity (GO:0005215), Biological Process: transport (GO:0006810), Cellular Component: membrane (GO:0016020)
1C3_C03_01400001	180	Gene3D	G3DSA:3.30.565.10	no description	3	40	8.9e-09	29-May-2012	IPR003594	ATPase-like, ATP-binding domain	Molecular Function: ATP binding (GO:0005524)
1C3_C03_01400001	180	Gene3D	G3DSA:3.40.50.2300	no description	54	179	2.2e-37	29-May-2012	NULL	NULL
1C3_C03_01400001	180	HMMSmart	SM00448	cheY-homologous receiver domain	58	176	5.9e-34	29-May-2012	IPR001789	Signal transduction response regulator, receiver domain	Molecular Function: two-component response regulator activity (GO:0000156), Biological Process: two-component signal transduction system (phosphorelay) (GO:0000160), Biological Process: regulation of transcription, DNA-dependent (GO:0006355)
1C3_C03_01400001	180	ProfileScan	PS50110	RESPONSE_REGULATORY	59	180	31592	29-May-2012	IPR001789	Signal transduction response regulator, receiver domain	Molecular Function: two-component response regulator activity (GO:0000156), Biological Process: two-component signal transduction system (phosphorelay) (GO:0000160), Biological Process: regulation of transcription, DNA-dependent (GO:0006355)
1C3_C03_01400001	180	superfamily	SSF52172	CheY-like	55	180	1.6e-34	29-May-2012	IPR011006	CheY-like superfamily
1C3_C03_01400001	180	superfamily	SSF55874	ATPase domain of HSP90 chaperone/DNA topoisomerase II/histidine kinase	1	39	4.8e-10	29-May-2012	IPR003594	ATPase-like, ATP-binding domain	Molecular Function: ATP binding (GO:0005524)
1C3_C03_01400001	180	HMMPanther	PTHR24423	FAMILY NOT NAMED	3	180	1.6e-53	29-May-2012	NULL	NULL
1C3_C03_01400001	180	HMMPfam	PF00072	Response_reg	60	173	3.2e-25	29-May-2012	IPR001789	Signal transduction response regulator, receiver domain	Molecular Function: two-component response regulator activity (GO:0000156), Biological Process: two-component signal transduction system (phosphorelay) (GO:0000160), Biological Process: regulation of transcription, DNA-dependent (GO:0006355)
1C3_C03_01400001	180	HMMPfam	PF02518	HATPase_c	2	33	3.1e-06	29-May-2012	IPR003594	ATPase-like, ATP-binding domain	Molecular Function: ATP binding (GO:0005524)
1C5_C05_02200001	72	Seg	seg	seg	2	23	NA	29-May-2012	NULL	NULL
1C5_C05_02200003	674	Gene3D	G3DSA:3.40.50.620	no description	439	621	2.3e-92	29-May-2012	IPR014729	Rossmann-like alpha/beta/alpha sandwich fold
1C5_C05_02200003	674	Gene3D	G3DSA:3.90.740.10	no description	216	435	1.6e-45	29-May-2012	IPR009008	Valyl/Leucyl/Isoleucyl-tRNA synthetase, class Ia, editing domain	Molecular Function: aminoacyl-tRNA editing activity (GO:0002161), Biological Process: tRNA aminoacylation for protein translation (GO:0006418)
1C5_C05_02200003	674	HMMPanther	PTHR11946:SF36	SUBFAMILY NOT NAMED	1	621	4.6e-191	29-May-2012	NULL	NULL
1C5_C05_02200003	674	HMMPanther	PTHR11946	FAMILY NOT NAMED	1	621	4.6e-191	29-May-2012	NULL	NULL
1C5_C05_02200003	674	FPrintScan	PR00985	TRNASYNTHLEU	60	77	1.4e-44	29-May-2012	IPR002302	Leucyl-tRNA synthetase, class Ia, bacterial/mitochondrial	Molecular Function: nucleotide binding (GO:0000166), Molecular Function: leucine-tRNA ligase activity (GO:0004823), Molecular Function: ATP binding (GO:0005524), Cellular Component: cytoplasm (GO:0005737), Biological Process: leucyl-tRNA aminoacylation (GO:0006429)
1C5_C05_02200003	674	FPrintScan	PR00985	TRNASYNTHLEU	175	188	1.4e-44	29-May-2012	IPR002302	Leucyl-tRNA synthetase, class Ia, bacterial/mitochondrial	Molecular Function: nucleotide binding (GO:0000166), Molecular Function: leucine-tRNA ligase activity (GO:0004823), Molecular Function: ATP binding (GO:0005524), Cellular Component: cytoplasm (GO:0005737), Biological Process: leucyl-tRNA aminoacylation (GO:0006429)
1C5_C05_02200003	674	FPrintScan	PR00985	TRNASYNTHLEU	204	223	1.4e-44	29-May-2012	IPR002302	Leucyl-tRNA synthetase, class Ia, bacterial/mitochondrial	Molecular Function: nucleotide binding (GO:0000166), Molecular Function: leucine-tRNA ligase activity (GO:0004823), Molecular Function: ATP binding (GO:0005524), Cellular Component: cytoplasm (GO:0005737), Biological Process: leucyl-tRNA aminoacylation (GO:0006429)
1C5_C05_02200003	674	FPrintScan	PR00985	TRNASYNTHLEU	523	541	1.4e-44	29-May-2012	IPR002302	Leucyl-tRNA synthetase, class Ia, bacterial/mitochondrial	Molecular Function: nucleotide binding (GO:0000166), Molecular Function: leucine-tRNA ligase activity (GO:0004823), Molecular Function: ATP binding (GO:0005524), Cellular Component: cytoplasm (GO:0005737), Biological Process: leucyl-tRNA aminoacylation (GO:0006429)
1C5_C05_02200003	674	FPrintScan	PR00985	TRNASYNTHLEU	574	596	1.4e-44	29-May-2012	IPR002302	Leucyl-tRNA synthetase, class Ia, bacterial/mitochondrial	Molecular Function: nucleotide binding (GO:0000166), Molecular Function: leucine-tRNA ligase activity (GO:0004823), Molecular Function: ATP binding (GO:0005524), Cellular Component: cytoplasm (GO:0005737), Biological Process: leucyl-tRNA aminoacylation (GO:0006429)
1C5_C05_02200003	674	FPrintScan	PR00985	TRNASYNTHLEU	607	617	1.4e-44	29-May-2012	IPR002302	Leucyl-tRNA synthetase, class Ia, bacterial/mitochondrial	Molecular Function: nucleotide binding (GO:0000166), Molecular Function: leucine-tRNA ligase activity (GO:0004823), Molecular Function: ATP binding (GO:0005524), Cellular Component: cytoplasm (GO:0005737), Biological Process: leucyl-tRNA aminoacylation (GO:0006429)
1C5_C05_02200003	674	Seg	seg	seg	637	647	NA	29-May-2012	NULL	NULL
1C5_C05_02200003	674	superfamily	SSF52374	Nucleotidylyl transferase	1	621	1.9e-73	29-May-2012	NULL	NULL
1C5_C05_02200003	674	superfamily	SSF50677	ValRS/IleRS/LeuRS editing domain	212	442	4.8e-43	29-May-2012	IPR009008	Valyl/Leucyl/Isoleucyl-tRNA synthetase, class Ia, editing domain	Molecular Function: aminoacyl-tRNA editing activity (GO:0002161), Biological Process: tRNA aminoacylation for protein translation (GO:0006418)
1C5_C05_02200003	674	HMMPfam	PF13603	tRNA-synt_1_2	210	397	4.4e-49	29-May-2012	IPR025709	Leucyl-tRNA synthetase, editing domain	Molecular Function: aminoacyl-tRNA editing activity (GO:0002161), Biological Process: tRNA aminoacylation for protein translation (GO:0006418)
1C9_C09_03800001	119	Gene3D	G3DSA:3.40.30.10	no description	3	118	7.6e-33	29-May-2012	IPR012336	Thioredoxin-like fold
1C9_C09_03800001	119	HMMTigr	TIGR01617	arsC_related: transcriptional regulator, Spx/MgsR	5	112	2.2e-26	29-May-2012	IPR006504	Transcriptional regulator Spx/MgsR
1C9_C09_03800001	119	superfamily	SSF52833	Thioredoxin-like	2	118	3.4e-30	29-May-2012	IPR012336	Thioredoxin-like fold
1C9_C09_03800001	119	HMMPfam	PF03960	ArsC	8	116	1.8e-22	29-May-2012	IPR006660	Arsenate reductase-like
1C9_C09_03800001	119	ProfileScan	PS51353	ARSC	2	119	21686	29-May-2012	IPR006660	Arsenate reductase-like
1C9_C09_03800002	350	Gene3D	G3DSA:3.20.20.70	no description	2	235	5.1e-59	29-May-2012	IPR013785	Aldolase-type TIM barrel	Molecular Function: catalytic activity (GO:0003824)
1C9_C09_03800002	350	Gene3D	G3DSA:2.40.100.10	no description	246	349	7.5e-27	29-May-2012	IPR002130	Cyclophilin-like peptidyl-prolyl cis-trans isomerase domain	Molecular Function: peptidyl-prolyl cis-trans isomerase activity (GO:0003755), Biological Process: protein folding (GO:0006457)
1C9_C09_03800002	350	superfamily	SSF51445	(Trans)glycosidases	2	237	2.8e-54	29-May-2012	IPR017853	Glycoside hydrolase, superfamily
1C9_C09_03800002	350	superfamily	SSF50891	Cyclophilin-like	233	350	4.6e-21	29-May-2012	IPR002130	Cyclophilin-like peptidyl-prolyl cis-trans isomerase domain	Molecular Function: peptidyl-prolyl cis-trans isomerase activity (GO:0003755), Biological Process: protein folding (GO:0006457)
1C9_C09_03800002	350	HMMPfam	PF05913	DUF871	3	347	8.8e-85	29-May-2012	IPR008589	Protein of unknown function DUF871, prokaryotic
1C9_C09_03800003	476	TMHMM	tmhmm	transmembrane_regions	122	142	NA	29-May-2012	NULL	NULL
1C9_C09_03800003	476	TMHMM	tmhmm	transmembrane_regions	156	176	NA	29-May-2012	NULL	NULL
1C9_C09_03800003	476	TMHMM	tmhmm	transmembrane_regions	186	206	NA	29-May-2012	NULL	NULL
1C9_C09_03800003	476	TMHMM	tmhmm	transmembrane_regions	225	243	NA	29-May-2012	NULL	NULL
1C9_C09_03800003	476	TMHMM	tmhmm	transmembrane_regions	263	297	NA	29-May-2012	NULL	NULL
1C9_C09_03800003	476	TMHMM	tmhmm	transmembrane_regions	303	323	NA	29-May-2012	NULL	NULL
1C9_C09_03800003	476	TMHMM	tmhmm	transmembrane_regions	344	364	NA	29-May-2012	NULL	NULL
1C9_C09_03800003	476	TMHMM	tmhmm	transmembrane_regions	399	419	NA	29-May-2012	NULL	NULL
1C9_C09_03800003	476	TMHMM	tmhmm	transmembrane_regions	421	439	NA	29-May-2012	NULL	NULL
1C9_C09_03800003	476	TMHMM	tmhmm	transmembrane_regions	445	465	NA	29-May-2012	NULL	NULL
1C9_C09_03800003	476	ProfileScan	PS51098	PTS_EIIB_TYPE_1	4	86	21102	29-May-2012	IPR001996	Phosphotransferase system, EIIB component, type 1	Molecular Function: sugar:hydrogen symporter activity (GO:0005351), Biological Process: transport (GO:0006810), Biological Process: phosphoenolpyruvate-dependent sugar phosphotransferase system (GO:0009401), Cellular Component: membrane (GO:0016020)
1C9_C09_03800003	476	ProfileScan	PS51103	PTS_EIIC_TYPE_1	109	476	32124	29-May-2012	IPR013013	Phosphotransferase system, EIIC component, type 1
1C9_C09_03800003	476	PatternScan	PS01035	PTS_EIIB_TYPE_1_CYS	19	36	NA	29-May-2012	IPR018113	Phosphotransferase system EIIB/cysteine, phosphorylation site	Molecular Function: protein-N(PI)-phosphohistidine-sugar phosphotransferase activity (GO:0008982)
1C9_C09_03800003	476	Gene3D	G3DSA:3.30.1360.60	no description	3	81	2.8e-21	29-May-2012	IPR001996	Phosphotransferase system, EIIB component, type 1	Molecular Function: sugar:hydrogen symporter activity (GO:0005351), Biological Process: transport (GO:0006810), Biological Process: phosphoenolpyruvate-dependent sugar phosphotransferase system (GO:0009401), Cellular Component: membrane (GO:0016020)
1C9_C09_03800003	476	superfamily	SSF55604	Glucose permease domain IIB	5	82	7.5e-19	29-May-2012	IPR001996	Phosphotransferase system, EIIB component, type 1	Molecular Function: sugar:hydrogen symporter activity (GO:0005351), Biological Process: transport (GO:0006810), Biological Process: phosphoenolpyruvate-dependent sugar phosphotransferase system (GO:0009401), Cellular Component: membrane (GO:0016020)
1C9_C09_03800003	476	Seg	seg	seg	94	105	NA	29-May-2012	NULL	NULL
1C9_C09_03800003	476	Seg	seg	seg	228	243	NA	29-May-2012	NULL	NULL
1C9_C09_03800003	476	Seg	seg	seg	348	362	NA	29-May-2012	NULL	NULL
1C9_C09_03800003	476	Seg	seg	seg	407	419	NA	29-May-2012	NULL	NULL
1C9_C09_03800003	476	HMMPfam	PF02378	PTS_EIIC	119	408	3.7e-30	29-May-2012	IPR003352	Phosphotransferase system, EIIC	Molecular Function: sugar:hydrogen symporter activity (GO:0005351), Molecular Function: protein-N(PI)-phosphohistidine-sugar phosphotransferase activity (GO:0008982), Biological Process: phosphoenolpyruvate-dependent sugar phosphotransferase system (GO:0009401), Cellular Component: membrane (GO:0016020)
1C9_C09_03800003	476	HMMPfam	PF00367	PTS_EIIB	7	41	7.5e-13	29-May-2012	IPR018113	Phosphotransferase system EIIB/cysteine, phosphorylation site	Molecular Function: protein-N(PI)-phosphohistidine-sugar phosphotransferase activity (GO:0008982)
1C9_C09_03800005	310	PatternScan	PS01272	GCKR	189	206	NA	29-May-2012	IPR005486	Glucokinase regulatory, conserved site
1C9_C09_03800005	310	HMMPfam	PF13580	SIS_2	50	168	4.1e-10	29-May-2012	IPR001347	Sugar isomerase (SIS)	Biological Process: carbohydrate metabolic process (GO:0005975), Molecular Function: carbohydrate binding (GO:0030246)
1C9_C09_03800005	310	HMMPanther	PTHR10088:SF2	N-ACETYLMURAMIC ACID 6-PHOSPHATE ETHERASE	2	301	8.2e-122	29-May-2012	IPR005488	N-acetylmuramic acid 6-phosphate etherase	Molecular Function: carbon-oxygen lyase activity (GO:0016835), Biological Process: amino sugar catabolic process (GO:0046348)
1C9_C09_03800005	310	HMMPanther	PTHR10088	GLUCOKINASE REGULATORY PROTEIN	2	301	8.2e-122	29-May-2012	NULL	NULL
1C9_C09_03800005	310	HAMAP	MF_00068	MurQ	6	299	42106	29-May-2012	IPR005488	N-acetylmuramic acid 6-phosphate etherase	Molecular Function: carbon-oxygen lyase activity (GO:0016835), Biological Process: amino sugar catabolic process (GO:0046348)
1C9_C09_03800005	310	HMMTigr	TIGR00274	TIGR00274: N-acetylmuramic acid 6-phosphate ethera	11	299	7.3e-123	29-May-2012	IPR005488	N-acetylmuramic acid 6-phosphate etherase	Molecular Function: carbon-oxygen lyase activity (GO:0016835), Biological Process: amino sugar catabolic process (GO:0046348)
1C9_C09_03800005	310	ProfileScan	PS51464	SIS	59	222	32.54	29-May-2012	IPR001347	Sugar isomerase (SIS)	Biological Process: carbohydrate metabolic process (GO:0005975), Molecular Function: carbohydrate binding (GO:0030246)
1C9_C09_03800005	310	Gene3D	G3DSA:3.40.50.10490	no description	11	252	2e-73	29-May-2012	NULL	NULL
1C9_C09_03800005	310	superfamily	SSF53697	SIS domain	7	254	1e-71	29-May-2012	NULL	NULL
1C9_C09_03800007	101	ProfileScan	PS51464	SIS	1	85	14482	29-May-2012	IPR001347	Sugar isomerase (SIS)	Biological Process: carbohydrate metabolic process (GO:0005975), Molecular Function: carbohydrate binding (GO:0030246)
1C9_C09_03800007	101	HMMPfam	PF01380	SIS	2	77	2.7e-08	29-May-2012	IPR001347	Sugar isomerase (SIS)	Biological Process: carbohydrate metabolic process (GO:0005975), Molecular Function: carbohydrate binding (GO:0030246)
1C9_C09_03800007	101	Gene3D	G3DSA:3.40.50.10490	no description	2	85	1.2e-15	29-May-2012	NULL	NULL
1C9_C09_03800007	101	superfamily	SSF53697	SIS domain	3	79	5.1e-13	29-May-2012	NULL	NULL
1C9_C09_03800008	194	ProfileScan	PS51071	HTH_RPIR	6	82	17609	29-May-2012	IPR000281	Helix-turn-helix protein RpiR	Molecular Function: sequence-specific DNA binding transcription factor activity (GO:0003700), Biological Process: regulation of transcription, DNA-dependent (GO:0006355)
1C9_C09_03800008	194	Seg	seg	seg	8	17	NA	29-May-2012	NULL	NULL
1C9_C09_03800008	194	HMMPfam	PF01418	HTH_6	7	80	3.9e-15	29-May-2012	IPR000281	Helix-turn-helix protein RpiR	Molecular Function: sequence-specific DNA binding transcription factor activity (GO:0003700), Biological Process: regulation of transcription, DNA-dependent (GO:0006355)
1C9_C09_03800008	194	Gene3D	G3DSA:1.10.10.10	no description	4	80	2.4e-19	29-May-2012	IPR011991	Winged helix-turn-helix transcription repressor DNA-binding
1C9_C09_03800008	194	Gene3D	G3DSA:3.40.50.10490	no description	101	153	3e-05	29-May-2012	NULL	NULL
1C9_C09_03800009	193	TMHMM	tmhmm	transmembrane_regions	7	27	NA	29-May-2012	NULL	NULL
1C9_C09_03800009	193	TMHMM	tmhmm	transmembrane_regions	97	117	NA	29-May-2012	NULL	NULL
1C9_C09_03800009	193	TMHMM	tmhmm	transmembrane_regions	122	140	NA	29-May-2012	NULL	NULL
1C9_C09_03800009	193	TMHMM	tmhmm	transmembrane_regions	159	179	NA	29-May-2012	NULL	NULL
1C9_C09_03800009	193	HMMPfam	PF04892	VanZ	91	177	9.4e-06	29-May-2012	IPR006976	VanZ-like
1C9_C09_03800009	193	SignalPHMM	SignalP-NN(euk)	signal-peptide	1	22	NA	29-May-2012	NULL	NULL
1C9_C09_03800009	193	Seg	seg	seg	171	180	NA	29-May-2012	NULL	NULL
1C9_C09_03800011	201	PatternScan	PS00397	RECOMBINASES_1	7	15	NA	29-May-2012	IPR006118	Recombinase, conserved site	Molecular Function: recombinase activity (GO:0000150), Biological Process: DNA recombination (GO:0006310)
1C9_C09_03800011	201	PatternScan	PS00398	RECOMBINASES_2	59	71	NA	29-May-2012	IPR006118	Recombinase, conserved site	Molecular Function: recombinase activity (GO:0000150), Biological Process: DNA recombination (GO:0006310)
1C9_C09_03800011	201	Gene3D	G3DSA:3.40.50.1390	no description	4	136	1.4e-32	29-May-2012	IPR006119	Resolvase, N-terminal	Molecular Function: recombinase activity (GO:0000150), Molecular Function: DNA binding (GO:0003677), Biological Process: DNA recombination (GO:0006310)
1C9_C09_03800011	201	HMMSmart	SM00857	Resolvase, N terminal domain	4	153	8.7e-36	29-May-2012	IPR006119	Resolvase, N-terminal	Molecular Function: recombinase activity (GO:0000150), Molecular Function: DNA binding (GO:0003677), Biological Process: DNA recombination (GO:0006310)
1C9_C09_03800011	201	Seg	seg	seg	52	65	NA	29-May-2012	NULL	NULL
1C9_C09_03800011	201	Seg	seg	seg	138	158	NA	29-May-2012	NULL	NULL
1C9_C09_03800011	201	HMMPfam	PF00239	Resolvase	4	152	1.7e-35	29-May-2012	IPR006119	Resolvase, N-terminal	Molecular Function: recombinase activity (GO:0000150), Molecular Function: DNA binding (GO:0003677), Biological Process: DNA recombination (GO:0006310)
1C9_C09_03800011	201	superfamily	SSF53041	Resolvase-like	2	154	3.2e-35	29-May-2012	IPR006119	Resolvase, N-terminal	Molecular Function: recombinase activity (GO:0000150), Molecular Function: DNA binding (GO:0003677), Biological Process: DNA recombination (GO:0006310)
1C9_C09_03800012	711	HMMSmart	SM00955	no description	202	567	4.6e-135	29-May-2012	IPR001900	Ribonuclease II/R	Molecular Function: RNA binding (GO:0003723), Molecular Function: ribonuclease activity (GO:0004540)
1C9_C09_03800012	711	HMMSmart	SM00316	Ribosomal protein S1-like RNA-binding domain	627	710	5.2e-06	29-May-2012	IPR022967	RNA-binding domain, S1
1C9_C09_03800012	711	Gene3D	G3DSA:2.40.50.140	no description	629	709	4.9e-11	29-May-2012	IPR012340	Nucleic acid-binding, OB-fold
1C9_C09_03800012	711	Seg	seg	seg	201	208	NA	29-May-2012	NULL	NULL
1C9_C09_03800012	711	Seg	seg	seg	384	399	NA	29-May-2012	NULL	NULL
1C9_C09_03800012	711	Seg	seg	seg	500	511	NA	29-May-2012	NULL	NULL
1C9_C09_03800012	711	Seg	seg	seg	598	614	NA	29-May-2012	NULL	NULL
1C9_C09_03800012	711	HMMPfam	PF00773	RNB	202	565	2.3e-96	29-May-2012	IPR001900	Ribonuclease II/R	Molecular Function: RNA binding (GO:0003723), Molecular Function: ribonuclease activity (GO:0004540)
1C9_C09_03800012	711	HMMPfam	PF00575	S1	626	707	2e-09	29-May-2012	IPR003029	Ribosomal protein S1, RNA-binding domain	Molecular Function: RNA binding (GO:0003723)
1C9_C09_03800012	711	HAMAP	MF_01895	RNase_R	2	710	41501	29-May-2012	IPR011805	Ribonuclease R	Molecular Function: RNA binding (GO:0003723), Molecular Function: nuclease activity (GO:0004518)
1C9_C09_03800012	711	superfamily	SSF50249	Nucleic acid-binding proteins	626	711	1.4e-13	29-May-2012	IPR016027	Nucleic acid-binding, OB-fold-like
1C9_C09_03800012	711	HMMPanther	PTHR23355:SF9	RIBONUCLEASE R	48	710	9.2e-179	29-May-2012	NULL	NULL
1C9_C09_03800012	711	HMMPanther	PTHR23355	FAMILY NOT NAMED	48	710	9.2e-179	29-May-2012	NULL	NULL
1C9_C09_03800012	711	Coil	coil	coiled-coil	343	364	NA	29-May-2012	NULL	NULL
1C9_C09_03800012	711	ProfileScan	PS50126	S1	629	710	12484	29-May-2012	IPR003029	Ribosomal protein S1, RNA-binding domain	Molecular Function: RNA binding (GO:0003723)
1C9_C09_03800013	301	SignalPHMM	SignalP-NN(euk)	signal-peptide	1	34	NA	29-May-2012	NULL	NULL
1C9_C09_03800013	301	Seg	seg	seg	24	37	NA	29-May-2012	NULL	NULL
1C9_C09_03800013	301	Seg	seg	seg	187	198	NA	29-May-2012	NULL	NULL
1C9_C09_03800013	301	HMMPfam	PF02687	FtsX	181	300	4.8e-17	29-May-2012	IPR003838	Permease FtsX-like	Cellular Component: membrane (GO:0016020)
1C9_C09_03800013	301	TMHMM	tmhmm	transmembrane_regions	20	40	NA	29-May-2012	NULL	NULL
1C9_C09_03800013	301	TMHMM	tmhmm	transmembrane_regions	174	194	NA	29-May-2012	NULL	NULL
1C9_C09_03800013	301	TMHMM	tmhmm	transmembrane_regions	209	227	NA	29-May-2012	NULL	NULL
1C9_C09_03800013	301	TMHMM	tmhmm	transmembrane_regions	272	292	NA	29-May-2012	NULL	NULL
1C9_C09_03800015	406	Seg	seg	seg	34	55	NA	29-May-2012	NULL	NULL
1C9_C09_03800015	406	Seg	seg	seg	98	111	NA	29-May-2012	NULL	NULL
1C9_C09_03800015	406	HMMPfam	PF00005	ABC_tran	218	341	2.8e-25	29-May-2012	IPR003439	ABC transporter-like	Molecular Function: ATP binding (GO:0005524), Molecular Function: ATPase activity (GO:0016887)
1C9_C09_03800015	406	ProfileScan	PS50893	ABC_TRANSPORTER_2	176	406	23396	29-May-2012	IPR003439	ABC transporter-like	Molecular Function: ATP binding (GO:0005524), Molecular Function: ATPase activity (GO:0016887)
1C9_C09_03800015	406	HMMSmart	SM00382	ATPases associated with a variety of cellula	203	390	1.6e-16	29-May-2012	IPR003593	AAA+ ATPase domain	Molecular Function: nucleotide binding (GO:0000166), Molecular Function: nucleoside-triphosphatase activity (GO:0017111)
1C9_C09_03800015	406	HMMTigr	TIGR02673	FtsE: cell division ATP-binding protein FtsE	175	389	1.2e-83	29-May-2012	IPR005286	Cell division protein FtsE, ATP-binding	Molecular Function: ATP binding (GO:0005524), Biological Process: cell division (GO:0051301)
1C9_C09_03800015	406	HMMPanther	PTHR24220:SF36	SUBFAMILY NOT NAMED	173	398	2.4e-111	29-May-2012	NULL	NULL
1C9_C09_03800015	406	HMMPanther	PTHR24220	FAMILY NOT NAMED	173	398	2.4e-111	29-May-2012	NULL	NULL
1C9_C09_03800015	406	PatternScan	PS00211	ABC_TRANSPORTER_1	314	328	NA	29-May-2012	IPR017871	ABC transporter, conserved site	Molecular Function: ATP binding (GO:0005524), Molecular Function: ATPase activity (GO:0016887)
1C9_C09_03800015	406	superfamily	SSF52540	P-loop containing nucleoside triphosphate hydrolases	178	392	1.8e-66	29-May-2012	NULL	NULL
1C9_C09_03800015	406	Gene3D	G3DSA:3.40.50.300	no description	174	394	6.2e-69	29-May-2012	NULL	NULL
1C9_C09_03800017	200	superfamily	SSF53098	Ribonuclease H-like	5	76	5.9e-06	29-May-2012	IPR012337	Ribonuclease H-like domain	Molecular Function: nucleic acid binding (GO:0003676)
1C9_C09_03800018	242	Seg	seg	seg	58	72	NA	29-May-2012	NULL	NULL
1C9_C09_03800018	242	Seg	seg	seg	109	129	NA	29-May-2012	NULL	NULL
1C9_C09_03800018	242	Seg	seg	seg	183	214	NA	29-May-2012	NULL	NULL
1C9_C09_03800019	275	Gene3D	G3DSA:3.40.50.300	G3DSA:3.40.50.300	74	220	3.399999999999991E-21	29-May-2012	NULL	NULL
1C9_C09_03800019	275	HMMSmart	SM00382	AAA	106	240	6.4000003878848584E-6	29-May-2012	IPR003593	AAA+ ATPase domain	Molecular Function: nucleotide binding (GO:0000166), Molecular Function: nucleoside-triphosphatase activity (GO:0017111)
1C9_C09_03800019	275	superfamily	SSF52540	SSF52540	71	242	6.300009462873058E-22	29-May-2012	NULL	NULL
1C9_C09_03800019	275	HMMPfam	PF01695	IstB_IS21	61	240	1.700000000000008E-36	29-May-2012	IPR002611	IstB-like ATP-binding protein	Molecular Function: ATP binding (GO:0005524)
1C9_C09_03800021	226	TMHMM	tmhmm	transmembrane_regions	66	86	NA	29-May-2012	NULL	NULL
1C9_C09_03800021	226	SignalPHMM	SignalP-NN(euk)	signal-peptide	1	23	NA	29-May-2012	NULL	NULL
1D1_D01_00500001	205	Seg	seg	seg	31	49	NA	29-May-2012	NULL	NULL
1D1_D01_00500001	205	Seg	seg	seg	184	192	NA	29-May-2012	NULL	NULL
1D1_D01_00500001	205	TMHMM	tmhmm	transmembrane_regions	5	25	NA	29-May-2012	NULL	NULL
1D1_D01_00500001	205	SignalPHMM	SignalP-NN(euk)	signal-peptide	1	31	NA	29-May-2012	NULL	NULL
1D1_D01_00500004	76	SignalPHMM	SignalP-NN(euk)	signal-peptide	1	18	NA	29-May-2012	NULL	NULL
1D1_D01_00500004	76	Seg	seg	seg	18	29	NA	29-May-2012	NULL	NULL
1D1_D01_00500004	76	Seg	seg	seg	56	72	NA	29-May-2012	NULL	NULL
1D1_D01_00500005	136	Seg	seg	seg	94	115	NA	29-May-2012	NULL	NULL
1D1_D01_00500013	525	ProfileScan	PS51387	FAD_PCMH	22	259	19056	29-May-2012	IPR016166	FAD-binding, type 2	Molecular Function: catalytic activity (GO:0003824), Molecular Function: oxidoreductase activity, acting on CH-OH group of donors (GO:0016614), Molecular Function: flavin adenine dinucleotide binding (GO:0050660), Biological Process: oxidation-reduction process (GO:0055114)
1D1_D01_00500013	525	Gene3D	G3DSA:3.30.43.10	no description	10	117	4.8e-21	29-May-2012	IPR016167	FAD-binding, type 2, subdomain 1	Molecular Function: catalytic activity (GO:0003824), Molecular Function: UDP-N-acetylmuramate dehydrogenase activity (GO:0008762), Molecular Function: flavin adenine dinucleotide binding (GO:0050660), Biological Process: oxidation-reduction process (GO:0055114)
1D1_D01_00500013	525	Gene3D	G3DSA:3.30.465.20	no description	130	260	1e-13	29-May-2012	IPR016168	FAD-linked oxidase, FAD-binding, subdomain 2	Molecular Function: catalytic activity (GO:0003824), Molecular Function: oxidoreductase activity (GO:0016491), Molecular Function: flavin adenine dinucleotide binding (GO:0050660), Biological Process: oxidation-reduction process (GO:0055114)
1D1_D01_00500013	525	Seg	seg	seg	128	139	NA	29-May-2012	NULL	NULL
1D1_D01_00500013	525	Seg	seg	seg	472	481	NA	29-May-2012	NULL	NULL
1D1_D01_00500013	525	superfamily	SSF56176	FAD-binding domain	5	260	1.9e-38	29-May-2012	IPR016166	FAD-binding, type 2	Molecular Function: catalytic activity (GO:0003824), Molecular Function: oxidoreductase activity, acting on CH-OH group of donors (GO:0016614), Molecular Function: flavin adenine dinucleotide binding (GO:0050660), Biological Process: oxidation-reduction process (GO:0055114)
1D1_D01_00500013	525	superfamily	SSF55103	FAD-linked oxidases, C-terminal domain	261	471	8.8e-17	29-May-2012	IPR016164	FAD-linked oxidase-like, C-terminal	Molecular Function: catalytic activity (GO:0003824), Molecular Function: flavin adenine dinucleotide binding (GO:0050660)
1D1_D01_00500013	525	HMMPanther	PTHR11748	FAMILY NOT NAMED	31	297	2.2e-33	29-May-2012	NULL	NULL
1D1_D01_00500013	525	HMMPfam	PF01565	FAD_binding_4	29	112	5.1e-13	29-May-2012	IPR006094	FAD linked oxidase, N-terminal	Molecular Function: UDP-N-acetylmuramate dehydrogenase activity (GO:0008762), Molecular Function: oxidoreductase activity (GO:0016491), Molecular Function: flavin adenine dinucleotide binding (GO:0050660), Biological Process: oxidation-reduction process (GO:0055114)
1D1_D01_00500013	525	HMMPfam	PF01565	FAD_binding_4	136	187	9.1e-07	29-May-2012	IPR006094	FAD linked oxidase, N-terminal	Molecular Function: UDP-N-acetylmuramate dehydrogenase activity (GO:0008762), Molecular Function: oxidoreductase activity (GO:0016491), Molecular Function: flavin adenine dinucleotide binding (GO:0050660), Biological Process: oxidation-reduction process (GO:0055114)
1D1_D01_00500013	525	HMMPfam	PF02913	FAD-oxidase_C	260	469	6.2e-16	29-May-2012	IPR004113	FAD-linked oxidase, C-terminal	Molecular Function: catalytic activity (GO:0003824), Molecular Function: flavin adenine dinucleotide binding (GO:0050660)
1D1_D01_00500016	271	Seg	seg	seg	215	223	NA	29-May-2012	NULL	NULL
1D1_D01_00500016	271	HMMSmart	SM00893	Electron transfer flavoprotein domain	25	225	2.6e-35	29-May-2012	IPR014730	Electron transfer flavoprotein, alpha/beta-subunit, N-terminal
1D1_D01_00500016	271	HMMPanther	PTHR21294	FAMILY NOT NAMED	6	267	4.9e-44	29-May-2012	IPR012255	Electron transfer flavoprotein, beta subunit	Molecular Function: electron carrier activity (GO:0009055)
1D1_D01_00500016	271	HMMPfam	PF01012	ETF	27	193	1.5e-33	29-May-2012	IPR014730	Electron transfer flavoprotein, alpha/beta-subunit, N-terminal
1D1_D01_00500016	271	superfamily	SSF52402	Adenine nucleotide alpha hydrolases-like	4	270	1.4e-64	29-May-2012	NULL	NULL
1D1_D01_00500016	271	HMMPIR	PIRSF000090	Electron transfer flavoprotein, beta subunit	4	271	1.7e-68	29-May-2012	IPR012255	Electron transfer flavoprotein, beta subunit	Molecular Function: electron carrier activity (GO:0009055)
1D1_D01_00500016	271	Gene3D	G3DSA:3.40.50.620	no description	5	268	1.6e-68	29-May-2012	IPR014729	Rossmann-like alpha/beta/alpha sandwich fold
1D2_D02_00500001	103	Seg	seg	seg	67	80	NA	29-May-2012	NULL	NULL
1D2_D02_00500002	50	Seg	seg	seg	21	39	NA	29-May-2012	NULL	NULL
1D2_D02_00500003	50	Seg	seg	seg	21	50	NA	29-May-2012	NULL	NULL
1D3r2_B05_04500001	712	HMMTigr	TIGR01059	gyrB: DNA gyrase, B subunit	54	711	4.6e-270	29-May-2012	IPR011557	DNA gyrase, subunit B	Molecular Function: DNA binding (GO:0003677), Molecular Function: DNA topoisomerase (ATP-hydrolyzing) activity (GO:0003918), Molecular Function: ATP binding (GO:0005524), Cellular Component: chromosome (GO:0005694), Biological Process: DNA topological change (GO:0006265)
1D3r2_B05_04500001	712	FPrintScan	PR01159	DNAGYRASEB	54	64	9.1e-67	29-May-2012	IPR000565	DNA topoisomerase, type IIA, subunit B	Molecular Function: DNA binding (GO:0003677), Molecular Function: DNA topoisomerase (ATP-hydrolyzing) activity (GO:0003918), Molecular Function: ATP binding (GO:0005524), Cellular Component: chromosome (GO:0005694), Biological Process: DNA topological change (GO:0006265)
1D3r2_B05_04500001	712	FPrintScan	PR01159	DNAGYRASEB	231	246	9.1e-67	29-May-2012	IPR000565	DNA topoisomerase, type IIA, subunit B	Molecular Function: DNA binding (GO:0003677), Molecular Function: DNA topoisomerase (ATP-hydrolyzing) activity (GO:0003918), Molecular Function: ATP binding (GO:0005524), Cellular Component: chromosome (GO:0005694), Biological Process: DNA topological change (GO:0006265)
1D3r2_B05_04500001	712	FPrintScan	PR01159	DNAGYRASEB	246	259	9.1e-67	29-May-2012	IPR000565	DNA topoisomerase, type IIA, subunit B	Molecular Function: DNA binding (GO:0003677), Molecular Function: DNA topoisomerase (ATP-hydrolyzing) activity (GO:0003918), Molecular Function: ATP binding (GO:0005524), Cellular Component: chromosome (GO:0005694), Biological Process: DNA topological change (GO:0006265)
1D3r2_B05_04500001	712	FPrintScan	PR01159	DNAGYRASEB	288	310	9.1e-67	29-May-2012	IPR000565	DNA topoisomerase, type IIA, subunit B	Molecular Function: DNA binding (GO:0003677), Molecular Function: DNA topoisomerase (ATP-hydrolyzing) activity (GO:0003918), Molecular Function: ATP binding (GO:0005524), Cellular Component: chromosome (GO:0005694), Biological Process: DNA topological change (GO:0006265)
1D3r2_B05_04500001	712	FPrintScan	PR01159	DNAGYRASEB	314	332	9.1e-67	29-May-2012	IPR000565	DNA topoisomerase, type IIA, subunit B	Molecular Function: DNA binding (GO:0003677), Molecular Function: DNA topoisomerase (ATP-hydrolyzing) activity (GO:0003918), Molecular Function: ATP binding (GO:0005524), Cellular Component: chromosome (GO:0005694), Biological Process: DNA topological change (GO:0006265)
1D3r2_B05_04500001	712	FPrintScan	PR01159	DNAGYRASEB	384	400	9.1e-67	29-May-2012	IPR000565	DNA topoisomerase, type IIA, subunit B	Molecular Function: DNA binding (GO:0003677), Molecular Function: DNA topoisomerase (ATP-hydrolyzing) activity (GO:0003918), Molecular Function: ATP binding (GO:0005524), Cellular Component: chromosome (GO:0005694), Biological Process: DNA topological change (GO:0006265)
1D3r2_B05_04500001	712	FPrintScan	PR01159	DNAGYRASEB	432	446	9.1e-67	29-May-2012	IPR000565	DNA topoisomerase, type IIA, subunit B	Molecular Function: DNA binding (GO:0003677), Molecular Function: DNA topoisomerase (ATP-hydrolyzing) activity (GO:0003918), Molecular Function: ATP binding (GO:0005524), Cellular Component: chromosome (GO:0005694), Biological Process: DNA topological change (GO:0006265)
1D3r2_B05_04500001	712	FPrintScan	PR01159	DNAGYRASEB	446	466	9.1e-67	29-May-2012	IPR000565	DNA topoisomerase, type IIA, subunit B	Molecular Function: DNA binding (GO:0003677), Molecular Function: DNA topoisomerase (ATP-hydrolyzing) activity (GO:0003918), Molecular Function: ATP binding (GO:0005524), Cellular Component: chromosome (GO:0005694), Biological Process: DNA topological change (GO:0006265)
1D3r2_B05_04500001	712	FPrintScan	PR01159	DNAGYRASEB	542	551	9.1e-67	29-May-2012	IPR000565	DNA topoisomerase, type IIA, subunit B	Molecular Function: DNA binding (GO:0003677), Molecular Function: DNA topoisomerase (ATP-hydrolyzing) activity (GO:0003918), Molecular Function: ATP binding (GO:0005524), Cellular Component: chromosome (GO:0005694), Biological Process: DNA topological change (GO:0006265)
1D3r2_B05_04500001	712	FPrintScan	PR01159	DNAGYRASEB	665	677	9.1e-67	29-May-2012	IPR000565	DNA topoisomerase, type IIA, subunit B	Molecular Function: DNA binding (GO:0003677), Molecular Function: DNA topoisomerase (ATP-hydrolyzing) activity (GO:0003918), Molecular Function: ATP binding (GO:0005524), Cellular Component: chromosome (GO:0005694), Biological Process: DNA topological change (GO:0006265)
1D3r2_B05_04500001	712	FPrintScan	PR01159	DNAGYRASEB	681	697	9.1e-67	29-May-2012	IPR000565	DNA topoisomerase, type IIA, subunit B	Molecular Function: DNA binding (GO:0003677), Molecular Function: DNA topoisomerase (ATP-hydrolyzing) activity (GO:0003918), Molecular Function: ATP binding (GO:0005524), Cellular Component: chromosome (GO:0005694), Biological Process: DNA topological change (GO:0006265)
1D3r2_B05_04500001	712	FPrintScan	PR00418	TPI2FAMILY	83	98	2.2e-64	29-May-2012	IPR001241	DNA topoisomerase, type IIA	Molecular Function: DNA binding (GO:0003677), Molecular Function: DNA topoisomerase (ATP-hydrolyzing) activity (GO:0003918), Molecular Function: ATP binding (GO:0005524), Cellular Component: chromosome (GO:0005694), Biological Process: DNA topological change (GO:0006265)
1D3r2_B05_04500001	712	FPrintScan	PR00418	TPI2FAMILY	118	131	2.2e-64	29-May-2012	IPR001241	DNA topoisomerase, type IIA	Molecular Function: DNA binding (GO:0003677), Molecular Function: DNA topoisomerase (ATP-hydrolyzing) activity (GO:0003918), Molecular Function: ATP binding (GO:0005524), Cellular Component: chromosome (GO:0005694), Biological Process: DNA topological change (GO:0006265)
1D3r2_B05_04500001	712	FPrintScan	PR00418	TPI2FAMILY	161	175	2.2e-64	29-May-2012	IPR001241	DNA topoisomerase, type IIA	Molecular Function: DNA binding (GO:0003677), Molecular Function: DNA topoisomerase (ATP-hydrolyzing) activity (GO:0003918), Molecular Function: ATP binding (GO:0005524), Cellular Component: chromosome (GO:0005694), Biological Process: DNA topological change (GO:0006265)
1D3r2_B05_04500001	712	FPrintScan	PR00418	TPI2FAMILY	340	353	2.2e-64	29-May-2012	IPR001241	DNA topoisomerase, type IIA	Molecular Function: DNA binding (GO:0003677), Molecular Function: DNA topoisomerase (ATP-hydrolyzing) activity (GO:0003918), Molecular Function: ATP binding (GO:0005524), Cellular Component: chromosome (GO:0005694), Biological Process: DNA topological change (GO:0006265)
1D3r2_B05_04500001	712	FPrintScan	PR00418	TPI2FAMILY	492	506	2.2e-64	29-May-2012	IPR001241	DNA topoisomerase, type IIA	Molecular Function: DNA binding (GO:0003677), Molecular Function: DNA topoisomerase (ATP-hydrolyzing) activity (GO:0003918), Molecular Function: ATP binding (GO:0005524), Cellular Component: chromosome (GO:0005694), Biological Process: DNA topological change (GO:0006265)
1D3r2_B05_04500001	712	FPrintScan	PR00418	TPI2FAMILY	558	574	2.2e-64	29-May-2012	IPR001241	DNA topoisomerase, type IIA	Molecular Function: DNA binding (GO:0003677), Molecular Function: DNA topoisomerase (ATP-hydrolyzing) activity (GO:0003918), Molecular Function: ATP binding (GO:0005524), Cellular Component: chromosome (GO:0005694), Biological Process: DNA topological change (GO:0006265)
1D3r2_B05_04500001	712	FPrintScan	PR00418	TPI2FAMILY	576	593	2.2e-64	29-May-2012	IPR001241	DNA topoisomerase, type IIA	Molecular Function: DNA binding (GO:0003677), Molecular Function: DNA topoisomerase (ATP-hydrolyzing) activity (GO:0003918), Molecular Function: ATP binding (GO:0005524), Cellular Component: chromosome (GO:0005694), Biological Process: DNA topological change (GO:0006265)
1D3r2_B05_04500001	712	FPrintScan	PR00418	TPI2FAMILY	596	608	2.2e-64	29-May-2012	IPR001241	DNA topoisomerase, type IIA	Molecular Function: DNA binding (GO:0003677), Molecular Function: DNA topoisomerase (ATP-hydrolyzing) activity (GO:0003918), Molecular Function: ATP binding (GO:0005524), Cellular Component: chromosome (GO:0005694), Biological Process: DNA topological change (GO:0006265)
1D3r2_B05_04500001	712	FPrintScan	PR00418	TPI2FAMILY	644	660	2.2e-64	29-May-2012	IPR001241	DNA topoisomerase, type IIA	Molecular Function: DNA binding (GO:0003677), Molecular Function: DNA topoisomerase (ATP-hydrolyzing) activity (GO:0003918), Molecular Function: ATP binding (GO:0005524), Cellular Component: chromosome (GO:0005694), Biological Process: DNA topological change (GO:0006265)
1D3r2_B05_04500001	712	HMMPfam	PF00204	DNA_gyraseB	289	462	3.4e-61	29-May-2012	IPR013506	DNA topoisomerase, type IIA, subunit B, domain 2	Molecular Function: DNA binding (GO:0003677), Molecular Function: DNA topoisomerase (ATP-hydrolyzing) activity (GO:0003918), Molecular Function: ATP binding (GO:0005524), Cellular Component: chromosome (GO:0005694), Biological Process: DNA topological change (GO:0006265)
1D3r2_B05_04500001	712	HMMPfam	PF00986	DNA_gyraseB_C	643	701	2.4e-27	29-May-2012	IPR002288	DNA topoisomerase, type IIA, subunit B, C-terminal	Molecular Function: DNA binding (GO:0003677), Molecular Function: DNA topoisomerase (ATP-hydrolyzing) activity (GO:0003918), Molecular Function: ATP binding (GO:0005524), Cellular Component: chromosome (GO:0005694), Biological Process: DNA topological change (GO:0006265)
1D3r2_B05_04500001	712	HMMPfam	PF01751	Toprim	491	601	2.7e-17	29-May-2012	IPR006171	Toprim domain
1D3r2_B05_04500001	712	HMMPfam	PF02518	HATPase_c	81	222	1.2e-13	29-May-2012	IPR003594	ATPase-like, ATP-binding domain	Molecular Function: ATP binding (GO:0005524)
1D3r2_B05_04500001	712	HAMAP	MF_01898	GyrB	50	712	72.57	29-May-2012	IPR011557	DNA gyrase, subunit B	Molecular Function: DNA binding (GO:0003677), Molecular Function: DNA topoisomerase (ATP-hydrolyzing) activity (GO:0003918), Molecular Function: ATP binding (GO:0005524), Cellular Component: chromosome (GO:0005694), Biological Process: DNA topological change (GO:0006265)
1D3r2_B05_04500001	712	superfamily	SSF56719	Type II DNA topoisomerase	466	707	2.4e-85	29-May-2012	IPR013760	DNA topoisomerase, type IIA, central	Molecular Function: DNA binding (GO:0003677), Molecular Function: DNA topoisomerase (ATP-hydrolyzing) activity (GO:0003918), Molecular Function: ATP binding (GO:0005524), Cellular Component: chromosome (GO:0005694), Biological Process: DNA topological change (GO:0006265)
1D3r2_B05_04500001	712	superfamily	SSF55874	ATPase domain of HSP90 chaperone/DNA topoisomerase II/histidine kinase	53	260	4e-66	29-May-2012	IPR003594	ATPase-like, ATP-binding domain	Molecular Function: ATP binding (GO:0005524)
1D3r2_B05_04500001	712	superfamily	SSF54211	Ribosomal protein S5 domain 2-like	289	464	1e-57	29-May-2012	IPR020568	Ribosomal protein S5 domain 2-type fold
1D3r2_B05_04500001	712	Seg	seg	seg	27	42	NA	29-May-2012	NULL	NULL
1D3r2_B05_04500001	712	Seg	seg	seg	113	129	NA	29-May-2012	NULL	NULL
1D3r2_B05_04500001	712	Seg	seg	seg	145	167	NA	29-May-2012	NULL	NULL
1D3r2_B05_04500001	712	Seg	seg	seg	450	461	NA	29-May-2012	NULL	NULL
1D3r2_B05_04500001	712	Gene3D	G3DSA:3.30.565.10	no description	52	263	3.5e-84	29-May-2012	IPR003594	ATPase-like, ATP-binding domain	Molecular Function: ATP binding (GO:0005524)
1D3r2_B05_04500001	712	Gene3D	G3DSA:3.30.230.10	no description	288	462	3.8e-68	29-May-2012	IPR014721	Ribosomal protein S5 domain 2-type fold, subgroup
1D3r2_B05_04500001	712	Gene3D	G3DSA:3.40.50.670	no description	473	687	6.3e-84	29-May-2012	IPR013759	DNA topoisomerase, type IIA, subunit B/N-terminal, alpha-beta	Molecular Function: DNA binding (GO:0003677), Molecular Function: DNA topoisomerase (ATP-hydrolyzing) activity (GO:0003918), Molecular Function: ATP binding (GO:0005524), Cellular Component: chromosome (GO:0005694), Biological Process: DNA topological change (GO:0006265)
1D3r2_B05_04500001	712	HMMSmart	SM00387	Histidine kinase-like ATPases	79	226	8.4e-19	29-May-2012	IPR003594	ATPase-like, ATP-binding domain	Molecular Function: ATP binding (GO:0005524)
1D3r2_B05_04500001	712	HMMSmart	SM00433	TopoisomeraseII	83	705	0	29-May-2012	IPR001241	DNA topoisomerase, type IIA	Molecular Function: DNA binding (GO:0003677), Molecular Function: DNA topoisomerase (ATP-hydrolyzing) activity (GO:0003918), Molecular Function: ATP binding (GO:0005524), Cellular Component: chromosome (GO:0005694), Biological Process: DNA topological change (GO:0006265)
1D3r2_B05_04500001	712	PatternScan	PS00177	TOPOISOMERASE_II	494	502	NA	29-May-2012	IPR018522	DNA topoisomerase, type IIA, conserved site	Molecular Function: DNA binding (GO:0003677), Molecular Function: DNA topoisomerase (ATP-hydrolyzing) activity (GO:0003918), Molecular Function: ATP binding (GO:0005524), Biological Process: DNA topological change (GO:0006265)
1D3r2_B05_04500001	712	HMMPanther	PTHR10169:SF20	DNA GYRASE SUBUNIT B	29	711	0	29-May-2012	NULL	NULL
1D3r2_B05_04500001	712	HMMPanther	PTHR10169	DNA TOPOISOMERASE/GYRASE	29	711	0	29-May-2012	NULL	NULL
1D3r2_B05_04500004	227	HMMPanther	PTHR10169:SF4	DNA GYRASE SUBUNIT A	12	185	1.3e-63	29-May-2012	NULL	NULL
1D3r2_B05_04500004	227	HMMPanther	PTHR10169	DNA TOPOISOMERASE/GYRASE	12	185	1.3e-63	29-May-2012	NULL	NULL
1D3r2_B05_04500004	227	HMMPfam	PF00521	DNA_topoisoIV	64	185	2.9e-43	29-May-2012	IPR002205	DNA topoisomerase, type IIA, subunit A/C-terminal	Molecular Function: DNA binding (GO:0003677), Molecular Function: DNA topoisomerase (ATP-hydrolyzing) activity (GO:0003918), Molecular Function: ATP binding (GO:0005524), Cellular Component: chromosome (GO:0005694), Biological Process: DNA topological change (GO:0006265)
1D3r2_B05_04500004	227	HMMSmart	SM00434	DNA Topoisomerase IV	43	227	2.4e-07	29-May-2012	IPR002205	DNA topoisomerase, type IIA, subunit A/C-terminal	Molecular Function: DNA binding (GO:0003677), Molecular Function: DNA topoisomerase (ATP-hydrolyzing) activity (GO:0003918), Molecular Function: ATP binding (GO:0005524), Cellular Component: chromosome (GO:0005694), Biological Process: DNA topological change (GO:0006265)
1D3r2_B05_04500004	227	Gene3D	G3DSA:3.90.199.10	no description	56	185	7.7e-50	29-May-2012	IPR013758	DNA topoisomerase, type IIA, subunit A/ C-terminal, alpha-beta	Molecular Function: DNA binding (GO:0003677), Molecular Function: DNA topoisomerase (ATP-hydrolyzing) activity (GO:0003918), Molecular Function: ATP binding (GO:0005524), Cellular Component: chromosome (GO:0005694), Biological Process: DNA metabolic process (GO:0006259), Biological Process: DNA topological change (GO:0006265)
1D3r2_B05_04500004	227	superfamily	SSF56719	Type II DNA topoisomerase	38	185	8.9e-52	29-May-2012	IPR013760	DNA topoisomerase, type IIA, central	Molecular Function: DNA binding (GO:0003677), Molecular Function: DNA topoisomerase (ATP-hydrolyzing) activity (GO:0003918), Molecular Function: ATP binding (GO:0005524), Cellular Component: chromosome (GO:0005694), Biological Process: DNA topological change (GO:0006265)
1D3r2_B05_04500009	918	PatternScan	PS00393	PEPCASE_2	571	583	NA	29-May-2012	IPR018129	Phosphoenolpyruvate carboxylase, active site	Biological Process: tricarboxylic acid cycle (GO:0006099), Molecular Function: phosphoenolpyruvate carboxylase activity (GO:0008964)
1D3r2_B05_04500009	918	PatternScan	PS00781	PEPCASE_1	177	188	NA	29-May-2012	IPR018129	Phosphoenolpyruvate carboxylase, active site	Biological Process: tricarboxylic acid cycle (GO:0006099), Molecular Function: phosphoenolpyruvate carboxylase activity (GO:0008964)
1D3r2_B05_04500009	918	superfamily	SSF51621	Phosphoenolpyruvate/pyruvate domain	35	918	4.2e-230	29-May-2012	IPR015813	Pyruvate/Phosphoenolpyruvate kinase	Molecular Function: catalytic activity (GO:0003824)
1D3r2_B05_04500009	918	HMMPfam	PF00311	PEPcase	172	460	1.3e-59	29-May-2012	IPR021135	Phosphoenolpyruvate carboxylase	Biological Process: tricarboxylic acid cycle (GO:0006099), Molecular Function: phosphoenolpyruvate carboxylase activity (GO:0008964), Biological Process: carbon fixation (GO:0015977)
1D3r2_B05_04500009	918	HMMPfam	PF00311	PEPcase	463	918	1.7e-137	29-May-2012	IPR021135	Phosphoenolpyruvate carboxylase	Biological Process: tricarboxylic acid cycle (GO:0006099), Molecular Function: phosphoenolpyruvate carboxylase activity (GO:0008964), Biological Process: carbon fixation (GO:0015977)
1D3r2_B05_04500009	918	Seg	seg	seg	614	629	NA	29-May-2012	NULL	NULL
1D3r2_B05_04500009	918	FPrintScan	PR00150	PEPCARBXLASE	176	189	2e-45	29-May-2012	IPR021135	Phosphoenolpyruvate carboxylase	Biological Process: tricarboxylic acid cycle (GO:0006099), Molecular Function: phosphoenolpyruvate carboxylase activity (GO:0008964), Biological Process: carbon fixation (GO:0015977)
1D3r2_B05_04500009	918	FPrintScan	PR00150	PEPCARBXLASE	227	243	2e-45	29-May-2012	IPR021135	Phosphoenolpyruvate carboxylase	Biological Process: tricarboxylic acid cycle (GO:0006099), Molecular Function: phosphoenolpyruvate carboxylase activity (GO:0008964), Biological Process: carbon fixation (GO:0015977)
1D3r2_B05_04500009	918	FPrintScan	PR00150	PEPCARBXLASE	287	302	2e-45	29-May-2012	IPR021135	Phosphoenolpyruvate carboxylase	Biological Process: tricarboxylic acid cycle (GO:0006099), Molecular Function: phosphoenolpyruvate carboxylase activity (GO:0008964), Biological Process: carbon fixation (GO:0015977)
1D3r2_B05_04500009	918	FPrintScan	PR00150	PEPCARBXLASE	569	589	2e-45	29-May-2012	IPR021135	Phosphoenolpyruvate carboxylase	Biological Process: tricarboxylic acid cycle (GO:0006099), Molecular Function: phosphoenolpyruvate carboxylase activity (GO:0008964), Biological Process: carbon fixation (GO:0015977)
1D3r2_B05_04500009	918	FPrintScan	PR00150	PEPCARBXLASE	611	640	2e-45	29-May-2012	IPR021135	Phosphoenolpyruvate carboxylase	Biological Process: tricarboxylic acid cycle (GO:0006099), Molecular Function: phosphoenolpyruvate carboxylase activity (GO:0008964), Biological Process: carbon fixation (GO:0015977)
1D3r2_B05_04500009	918	FPrintScan	PR00150	PEPCARBXLASE	747	773	2e-45	29-May-2012	IPR021135	Phosphoenolpyruvate carboxylase	Biological Process: tricarboxylic acid cycle (GO:0006099), Molecular Function: phosphoenolpyruvate carboxylase activity (GO:0008964), Biological Process: carbon fixation (GO:0015977)
1D3r2_B05_04500009	918	Coil	coil	coiled-coil	398	419	NA	29-May-2012	NULL	NULL
1D3r2_B05_04500011	590	Seg	seg	seg	234	245	NA	29-May-2012	NULL	NULL
1D3r2_B05_04500011	590	Seg	seg	seg	286	299	NA	29-May-2012	NULL	NULL
1D3r2_B05_04500011	590	Seg	seg	seg	335	350	NA	29-May-2012	NULL	NULL
1D3r2_B05_04500011	590	Seg	seg	seg	490	507	NA	29-May-2012	NULL	NULL
1D3r2_B05_04500011	590	Coil	coil	coiled-coil	163	184	NA	29-May-2012	NULL	NULL
1D3r2_B05_04500011	590	TMHMM	tmhmm	transmembrane_regions	283	303	NA	29-May-2012	NULL	NULL
1D3r2_B05_04500011	590	TMHMM	tmhmm	transmembrane_regions	336	358	NA	29-May-2012	NULL	NULL
1D3r2_B05_04500011	590	TMHMM	tmhmm	transmembrane_regions	368	388	NA	29-May-2012	NULL	NULL
1D3r2_B05_04500011	590	TMHMM	tmhmm	transmembrane_regions	403	423	NA	29-May-2012	NULL	NULL
1D3r2_B05_04500011	590	TMHMM	tmhmm	transmembrane_regions	437	457	NA	29-May-2012	NULL	NULL
1D3r2_B05_04500011	590	TMHMM	tmhmm	transmembrane_regions	466	486	NA	29-May-2012	NULL	NULL
1D3r2_B05_04500011	590	TMHMM	tmhmm	transmembrane_regions	492	512	NA	29-May-2012	NULL	NULL
1D3r2_B05_04500011	590	TMHMM	tmhmm	transmembrane_regions	521	541	NA	29-May-2012	NULL	NULL
1D3r2_B05_04500011	590	TMHMM	tmhmm	transmembrane_regions	560	578	NA	29-May-2012	NULL	NULL
1D3r2_B05_04500011	590	HMMPfam	PF06738	DUF1212	64	132	2.2e-10	29-May-2012	IPR010619	Domain of unknown function DUF1212
1D3r2_B05_04500011	590	HMMPfam	PF06738	DUF1212	260	380	2.6e-24	29-May-2012	IPR010619	Domain of unknown function DUF1212
1D3r2_B05_04500011	590	HMMPfam	PF12821	DUF3815	444	580	2.2e-17	29-May-2012	IPR024528	Domain of unknown function DUF3815
1D3r2_B05_04500013	104	TMHMM	tmhmm	transmembrane_regions	10	30	NA	29-May-2012	NULL	NULL
1D3r2_B05_04500013	104	TMHMM	tmhmm	transmembrane_regions	36	58	NA	29-May-2012	NULL	NULL
1D3r2_B05_04500013	104	Seg	seg	seg	49	62	NA	29-May-2012	NULL	NULL
1D3r2_B05_04500013	104	Seg	seg	seg	75	91	NA	29-May-2012	NULL	NULL
1D3r2_B05_04500013	104	ProfileScan	PS50283	NA_SOLUT_SYMP_3	1	36	9725	29-May-2012	IPR001734	Sodium/solute symporter	Molecular Function: transporter activity (GO:0005215), Biological Process: transport (GO:0006810), Cellular Component: membrane (GO:0016020), Biological Process: transmembrane transport (GO:0055085)
1D3r2_B05_04500013	104	HMMPanther	PTHR11819:SF52	SODIUM/PROLINE SYMPORTER	1	82	1.1e-11	29-May-2012	NULL	NULL
1D3r2_B05_04500013	104	HMMPanther	PTHR11819	FAMILY NOT NAMED	1	82	1.1e-11	29-May-2012	IPR001734	Sodium/solute symporter	Molecular Function: transporter activity (GO:0005215), Biological Process: transport (GO:0006810), Cellular Component: membrane (GO:0016020), Biological Process: transmembrane transport (GO:0055085)
1D3r2_B05_04500014	135	SignalPHMM	SignalP-NN(euk)	signal-peptide	1	25	NA	29-May-2012	NULL	NULL
1D6_D06_02100003	217	Seg	seg	seg	135	148	NA	29-May-2012	NULL	NULL
1D6_D06_02100003	217	SignalPHMM	SignalP-NN(euk)	signal-peptide	1	21	NA	29-May-2012	NULL	NULL
1D7_D07_02900001	40	HMMPfam	PF03454	MoeA_C	2	30	0.00027	29-May-2012	IPR005111	MoeA, C-terminal, domain IV	Biological Process: molybdopterin cofactor biosynthetic process (GO:0032324)
1D7_D07_02900001	40	Gene3D	G3DSA:2.40.340.10	no description	2	31	0.00063	29-May-2012	IPR005111	MoeA, C-terminal, domain IV	Biological Process: molybdopterin cofactor biosynthetic process (GO:0032324)
1D7_D07_02900002	159	Gene3D	G3DSA:3.40.980.10	no description	2	154	6.9e-48	29-May-2012	IPR001453	Molybdopterin binding	Biological Process: Mo-molybdopterin cofactor biosynthetic process (GO:0006777)
1D7_D07_02900002	159	HMMTigr	TIGR00177	molyb_syn: molybdenum cofactor synthesis domain	3	142	7.6e-30	29-May-2012	IPR020817	Molybdenum cofactor synthesis	Biological Process: Mo-molybdopterin cofactor biosynthetic process (GO:0006777)
1D7_D07_02900002	159	Seg	seg	seg	20	31	NA	29-May-2012	NULL	NULL
1D7_D07_02900002	159	HMMSmart	SM00852	Probable molybdopterin binding domain	6	148	3e-27	29-May-2012	IPR001453	Molybdopterin binding	Biological Process: Mo-molybdopterin cofactor biosynthetic process (GO:0006777)
1D7_D07_02900002	159	HMMPanther	PTHR10192	MOLYBDOPTERIN BIOSYNTHESIS PROTEIN	11	141	1.2e-40	29-May-2012	NULL	NULL
1D7_D07_02900002	159	HMMPfam	PF00994	MoCF_biosynth	7	147	1.1e-29	29-May-2012	IPR001453	Molybdopterin binding	Biological Process: Mo-molybdopterin cofactor biosynthetic process (GO:0006777)
1D7_D07_02900002	159	superfamily	SSF53218	Molybdenum cofactor biosynthesis proteins	1	154	1.1e-40	29-May-2012	IPR001453	Molybdopterin binding	Biological Process: Mo-molybdopterin cofactor biosynthetic process (GO:0006777)
1D7_D07_02900003	293	ProfileScan	PS51318	TAT	1	41	7873	29-May-2012	IPR006311	Twin-arginine translocation pathway, signal sequence
1D7_D07_02900003	293	HMMPfam	PF13531	SBP_bac_11	55	290	1e-40	29-May-2012	NULL	NULL
1D7_D07_02900003	293	TMHMM	tmhmm	transmembrane_regions	12	30	NA	29-May-2012	NULL	NULL
1D7_D07_02900003	293	Seg	seg	seg	13	31	NA	29-May-2012	NULL	NULL
1D7_D07_02900003	293	Seg	seg	seg	43	51	NA	29-May-2012	NULL	NULL
1D7_D07_02900003	293	Seg	seg	seg	115	126	NA	29-May-2012	NULL	NULL
1D7_D07_02900003	293	superfamily	SSF53850	Periplasmic binding protein-like II	53	292	7.2e-50	29-May-2012	NULL	NULL
1D7_D07_02900003	293	SignalPHMM	SignalP-NN(euk)	signal-peptide	1	20	NA	29-May-2012	NULL	NULL
1D7_D07_02900003	293	Gene3D	G3DSA:3.40.190.10	no description	252	290	3.7e-13	29-May-2012	NULL	NULL
1D7_D07_02900003	293	Gene3D	G3DSA:3.40.190.10	no description	134	251	2.5e-24	29-May-2012	NULL	NULL
1D7_D07_02900003	293	HMMTigr	TIGR01256	modA: molybdate ABC transporter, periplasmic molyb	60	288	2e-40	29-May-2012	IPR005950	Molybdenum ABC transporter, periplasmic binding protein	Molecular Function: molybdate transmembrane-transporting ATPase activity (GO:0015412), Biological Process: molybdate ion transport (GO:0015689), Cellular Component: outer membrane-bounded periplasmic space (GO:0030288)
1D7_D07_02900003	293	HMMTigr	TIGR01409	TAT_signal_seq: Tat (twin-arginine translocation)	7	27	0.00068	29-May-2012	IPR019546	Twin-arginine translocation pathway, signal sequence, bacterial/archaeal
1D7_D07_02900005	421	TMHMM	tmhmm	transmembrane_regions	156	176	NA	29-May-2012	NULL	NULL
1D7_D07_02900005	421	TMHMM	tmhmm	transmembrane_regions	195	215	NA	29-May-2012	NULL	NULL
1D7_D07_02900005	421	TMHMM	tmhmm	transmembrane_regions	230	252	NA	29-May-2012	NULL	NULL
1D7_D07_02900005	421	TMHMM	tmhmm	transmembrane_regions	284	302	NA	29-May-2012	NULL	NULL
1D7_D07_02900005	421	TMHMM	tmhmm	transmembrane_regions	312	330	NA	29-May-2012	NULL	NULL
1D7_D07_02900005	421	TMHMM	tmhmm	transmembrane_regions	340	360	NA	29-May-2012	NULL	NULL
1D7_D07_02900005	421	HMMPfam	PF00528	BPD_transp_1	172	364	7.2e-23	29-May-2012	IPR000515	Binding-protein-dependent transport systems inner membrane component	Molecular Function: transporter activity (GO:0005215), Biological Process: transport (GO:0006810), Cellular Component: membrane (GO:0016020)
1D7_D07_02900005	421	ProfileScan	PS50928	ABC_TM1	156	359	23887	29-May-2012	IPR000515	Binding-protein-dependent transport systems inner membrane component	Molecular Function: transporter activity (GO:0005215), Biological Process: transport (GO:0006810), Cellular Component: membrane (GO:0016020)
1D7_D07_02900005	421	HMMTigr	TIGR02141	modB_ABC: molybdate ABC transporter, permease prot	157	362	8.7e-63	29-May-2012	IPR011867	Molybdate ABC transporter, permease protein	Molecular Function: molybdate ion transmembrane transporter activity (GO:0015098), Biological Process: molybdate ion transport (GO:0015689), Cellular Component: integral to membrane (GO:0016021)
1D7_D07_02900005	421	Gene3D	G3DSA:1.10.3720.10	no description	154	367	2.9e-35	29-May-2012	NULL	NULL
1D7_D07_02900006	356	ProfileScan	PS50893	ABC_TRANSPORTER_2	2	234	22596	29-May-2012	IPR003439	ABC transporter-like	Molecular Function: ATP binding (GO:0005524), Molecular Function: ATPase activity (GO:0016887)
1D7_D07_02900006	356	superfamily	SSF52540	P-loop containing nucleoside triphosphate hydrolases	4	216	8.3e-57	29-May-2012	NULL	NULL
1D7_D07_02900006	356	HMMPfam	PF00005	ABC_tran	38	161	1.5e-18	29-May-2012	IPR003439	ABC transporter-like	Molecular Function: ATP binding (GO:0005524), Molecular Function: ATPase activity (GO:0016887)
1D7_D07_02900006	356	PatternScan	PS00211	ABC_TRANSPORTER_1	134	148	NA	29-May-2012	IPR017871	ABC transporter, conserved site	Molecular Function: ATP binding (GO:0005524), Molecular Function: ATPase activity (GO:0016887)
1D7_D07_02900006	356	HMMPanther	PTHR24220	FAMILY NOT NAMED	16	227	1.2e-65	29-May-2012	NULL	NULL
1D7_D07_02900006	356	Gene3D	G3DSA:3.40.50.300	no description	18	232	1.3e-56	29-May-2012	NULL	NULL
1D7_D07_02900006	356	HMMSmart	SM00382	ATPases associated with a variety of cellula	23	211	2.5e-07	29-May-2012	IPR003593	AAA+ ATPase domain	Molecular Function: nucleotide binding (GO:0000166), Molecular Function: nucleoside-triphosphatase activity (GO:0017111)
1D7_D07_02900008	418	Seg	seg	seg	208	220	NA	29-May-2012	NULL	NULL
1D7_D07_02900008	418	HMMPfam	PF06050	HGD-D	71	418	8.2e-103	29-May-2012	IPR010327	2-hydroxyglutaryl-CoA dehydratase, D-component
1D7_D07_02900010	383	HMMPfam	PF06050	HGD-D	38	383	2.2e-93	29-May-2012	IPR010327	2-hydroxyglutaryl-CoA dehydratase, D-component
1D7_D07_02900010	383	Coil	coil	coiled-coil	210	231	NA	29-May-2012	NULL	NULL
1D7_D07_02900010	383	Seg	seg	seg	161	180	NA	29-May-2012	NULL	NULL
1D7_D07_02900012	42	Gene3D	G3DSA:3.30.420.40	no description	4	41	1.5e-05	29-May-2012	NULL	NULL
1D7_D07_02900013	201	HMMTigr	TIGR00241	CoA_E_activ: putative CoA-substrate-specific enzym	7	195	6.6e-62	29-May-2012	IPR008275	CoA enzyme activase
1D7_D07_02900013	201	superfamily	SSF53067	Actin-like ATPase domain	1	199	5.8e-21	29-May-2012	NULL	NULL
1D7_D07_02900013	201	Seg	seg	seg	184	199	NA	29-May-2012	NULL	NULL
1D7_D07_02900013	201	HMMPfam	PF01869	BcrAD_BadFG	4	196	5.7e-46	29-May-2012	IPR002731	ATPase, BadF/BadG/BcrA/BcrD type
1D7_D07_02900013	201	Gene3D	G3DSA:3.30.420.160	no description	44	179	1.6e-46	29-May-2012	NULL	NULL
1D7_D07_02900015	269	HMMPfam	PF00586	AIRS	28	119	1e-18	29-May-2012	IPR000728	AIR synthase-related protein	Molecular Function: catalytic activity (GO:0003824)
1D7_D07_02900015	269	HMMPfam	PF02769	AIRS_C	147	244	1.7e-15	29-May-2012	IPR010918	AIR synthase-related protein, C-terminal
1D7_D07_02900015	269	HMMTigr	TIGR00476	selD: selenide, water dikinase	16	252	2.1e-66	29-May-2012	IPR004536	Selenide water dikinase	Molecular Function: selenide, water dikinase activity (GO:0004756), Molecular Function: ATP binding (GO:0005524)
1D7_D07_02900015	269	HMMPanther	PTHR10256:SF0	SELENIDE, WATER DIKINASE	1	246	3.5e-73	29-May-2012	NULL	NULL
1D7_D07_02900015	269	HMMPanther	PTHR10256	SELENIDE, WATER DIKINASE	1	246	3.5e-73	29-May-2012	NULL	NULL
1D7_D07_02900015	269	superfamily	SSF55326	PurM N-terminal domain-like	20	136	1.9e-29	29-May-2012	IPR016188	PurM, N-terminal-like	Molecular Function: catalytic activity (GO:0003824)
1D7_D07_02900015	269	superfamily	SSF56042	PurM C-terminal domain-like	139	259	1.1e-18	29-May-2012	IPR010918	AIR synthase-related protein, C-terminal
1D7_D07_02900015	269	Gene3D	G3DSA:3.30.1330.10	no description	18	139	7.8e-24	29-May-2012	NULL	NULL
1D7_D07_02900015	269	Gene3D	G3DSA:3.90.650.10	no description	143	247	9.9e-12	29-May-2012	NULL	NULL
1D7_D07_02900016	67	HMMPanther	PTHR10256	SELENIDE, WATER DIKINASE	12	53	0.00075	29-May-2012	NULL	NULL
1D7_D07_02900016	67	HMMPfam	PF02769	AIRS_C	19	55	0.00015	29-May-2012	IPR010918	AIR synthase-related protein, C-terminal
1D7_D07_02900017	208	Seg	seg	seg	70	81	NA	29-May-2012	NULL	NULL
1D7_D07_02900017	208	HMMTigr	TIGR03527	selenium_YedF: selenium metabolism protein YedF	7	208	3e-64	29-May-2012	IPR019870	Selenium metabolism protein YedF
1D7_D07_02900017	208	HMMPfam	PF01206	SirA	5	72	1.4e-14	29-May-2012	IPR001455	TusA-like domain
1D7_D07_02900017	208	HMMPfam	PF02635	DrsE	136	208	1.1e-08	29-May-2012	IPR003787	Sulphur relay, DsrE/F-like protein
1D7_D07_02900017	208	superfamily	SSF75169	DsrEFH-like	97	208	4.2e-18	29-May-2012	NULL	NULL
1D7_D07_02900017	208	superfamily	SSF64307	SirA-like	1	76	2.1e-12	29-May-2012	IPR001455	TusA-like domain
1D7_D07_02900017	208	Gene3D	G3DSA:3.30.110.40	no description	1	72	1.3e-14	29-May-2012	IPR001455	TusA-like domain
1D7_D07_02900017	208	Gene3D	G3DSA:3.40.1260.10	no description	119	206	8.3e-09	29-May-2012	NULL	NULL
1D7_D07_02900018	83	HMMPfam	PF11823	DUF3343	8	76	5.2e-18	29-May-2012	IPR021778	Protein of unknown function DUF3343
1D7_D07_02900018	83	SignalPHMM	SignalP-NN(euk)	signal-peptide	1	18	NA	29-May-2012	NULL	NULL
1D7_D07_02900018	83	ProfileScan	PS51257	PROKAR_LIPOPROTEIN	1	21	7	29-May-2012	NULL	NULL
1D9_D09_03700003	968	HMMPfam	PF01464	SLT	792	881	1.3e-13	29-May-2012	IPR008258	Lytic transglycosylase-like, catalytic
1D9_D09_03700003	968	Gene3D	G3DSA:1.10.530.10	no description	798	871	7.1e-08	29-May-2012	NULL	NULL
1D9_D09_03700003	968	Seg	seg	seg	90	115	NA	29-May-2012	NULL	NULL
1D9_D09_03700003	968	Seg	seg	seg	156	176	NA	29-May-2012	NULL	NULL
1D9_D09_03700003	968	Seg	seg	seg	441	455	NA	29-May-2012	NULL	NULL
1D9_D09_03700003	968	Seg	seg	seg	668	689	NA	29-May-2012	NULL	NULL
1D9_D09_03700003	968	superfamily	SSF53955	Lysozyme-like	777	872	2.3e-16	29-May-2012	IPR023346	Lysozyme-like domain
1D9_D09_03700006	291	HMMPfam	PF05709	Sipho_tail	63	268	1.5e-05	29-May-2012	IPR008841	Siphovirus tail component
1D9_D09_03700008	304	Seg	seg	seg	115	126	NA	29-May-2012	NULL	NULL
1D9_D09_03700010	540	Seg	seg	seg	192	204	NA	29-May-2012	NULL	NULL
1D9_D09_03700010	540	Seg	seg	seg	215	225	NA	29-May-2012	NULL	NULL
1D9_D09_03700010	540	Seg	seg	seg	243	277	NA	29-May-2012	NULL	NULL
1D9_D09_03700010	540	Seg	seg	seg	281	296	NA	29-May-2012	NULL	NULL
1D9_D09_03700010	540	Seg	seg	seg	301	307	NA	29-May-2012	NULL	NULL
1D9_D09_03700010	540	Seg	seg	seg	451	462	NA	29-May-2012	NULL	NULL
1D9_D09_03700016	1723	Seg	seg	seg	180	197	NA	29-May-2012	NULL	NULL
1D9_D09_03700016	1723	Seg	seg	seg	213	228	NA	29-May-2012	NULL	NULL
1D9_D09_03700016	1723	Seg	seg	seg	243	258	NA	29-May-2012	NULL	NULL
1D9_D09_03700016	1723	Seg	seg	seg	274	288	NA	29-May-2012	NULL	NULL
1D9_D09_03700016	1723	Seg	seg	seg	444	455	NA	29-May-2012	NULL	NULL
1D9_D09_03700016	1723	Seg	seg	seg	489	495	NA	29-May-2012	NULL	NULL
1D9_D09_03700016	1723	Seg	seg	seg	578	588	NA	29-May-2012	NULL	NULL
1D9_D09_03700016	1723	Seg	seg	seg	628	642	NA	29-May-2012	NULL	NULL
1D9_D09_03700016	1723	Seg	seg	seg	1234	1249	NA	29-May-2012	NULL	NULL
1D9_D09_03700016	1723	Coil	coil	coiled-coil	173	201	NA	29-May-2012	NULL	NULL
1D9_D09_03700016	1723	Coil	coil	coiled-coil	212	233	NA	29-May-2012	NULL	NULL
1D9_D09_03700016	1723	Coil	coil	coiled-coil	248	269	NA	29-May-2012	NULL	NULL
1D9_D09_03700019	101	Seg	seg	seg	4	14	NA	29-May-2012	NULL	NULL
1D9_D09_03700021	129	SignalPHMM	SignalP-NN(euk)	signal-peptide	1	28	NA	29-May-2012	NULL	NULL
1D9_D09_03700021	129	Seg	seg	seg	15	33	NA	29-May-2012	NULL	NULL
1D9_D09_03700021	129	Coil	coil	coiled-coil	56	84	NA	29-May-2012	NULL	NULL
1D9_D09_03700021	129	TMHMM	tmhmm	transmembrane_regions	14	34	NA	29-May-2012	NULL	NULL
1D9_D09_03700024	141	Seg	seg	seg	15	27	NA	29-May-2012	NULL	NULL
1D9_D09_03700024	141	Seg	seg	seg	110	124	NA	29-May-2012	NULL	NULL
1D9_D09_03700024	141	TMHMM	tmhmm	transmembrane_regions	33	53	NA	29-May-2012	NULL	NULL
1D9_D09_03700024	141	TMHMM	tmhmm	transmembrane_regions	63	81	NA	29-May-2012	NULL	NULL
1D9_D09_03700024	141	HMMPfam	PF04688	Phage_holin	52	96	1.3e-08	29-May-2012	IPR006479	Bacteriophage SP-beta, BhlB, holin
1D9_D09_03700024	141	BlastProDom	PD008023	Q41HY8_9BACI_Q41HY8;	34	97	4e-06	29-May-2012	IPR006479	Bacteriophage SP-beta, BhlB, holin
1D9_D09_03700025	239	HMMPfam	PF01510	Amidase_2	2	128	3.6e-15	29-May-2012	IPR002502	N-acetylmuramoyl-L-alanine amidase domain	Molecular Function: N-acetylmuramoyl-L-alanine amidase activity (GO:0008745), Biological Process: peptidoglycan catabolic process (GO:0009253)
1D9_D09_03700025	239	superfamily	SSF55846	N-acetylmuramoyl-L-alanine amidase-like	2	153	4e-15	29-May-2012	IPR002502	N-acetylmuramoyl-L-alanine amidase domain	Molecular Function: N-acetylmuramoyl-L-alanine amidase activity (GO:0008745), Biological Process: peptidoglycan catabolic process (GO:0009253)
1D9_D09_03700025	239	Gene3D	G3DSA:3.40.80.10	no description	19	123	1.2e-07	29-May-2012	IPR002502	N-acetylmuramoyl-L-alanine amidase domain	Molecular Function: N-acetylmuramoyl-L-alanine amidase activity (GO:0008745), Biological Process: peptidoglycan catabolic process (GO:0009253)
1D9_D09_03700026	167	Coil	coil	coiled-coil	33	54	NA	29-May-2012	NULL	NULL
1D9_D09_03700026	167	HMMPanther	PTHR19960:SF21	5-METHYLTETRAHYDROPTEROYLTRIGLUTAMATE--HOMOCYSTEINE METHYLTRANSFERASE	9	158	4.5e-12	29-May-2012	NULL	NULL
1D9_D09_03700026	167	HMMPanther	PTHR19960	FAMILY NOT NAMED	9	158	4.5e-12	29-May-2012	NULL	NULL
1D9_D09_03700026	167	Gene3D	G3DSA:3.20.20.210	no description	5	148	8.2e-55	29-May-2012	NULL	NULL
1D9_D09_03700026	167	superfamily	SSF51726	UROD/MetE-like	4	149	5.4e-43	29-May-2012	NULL	NULL
1D9_D09_03700026	167	HMMPfam	PF08267	Meth_synt_1	5	148	7.9e-57	29-May-2012	IPR013215	Cobalamin (vitamin B12)-independent methionine synthase MetE, N-terminal	Molecular Function: 5-methyltetrahydropteroyltriglutamate-homocysteine S-methyltransferase activity (GO:0003871), Molecular Function: zinc ion binding (GO:0008270), Biological Process: cellular amino acid biosynthetic process (GO:0008652)
1D9_D09_03700030	96	Seg	seg	seg	1	22	NA	29-May-2012	NULL	NULL
1_E10_E10_03600007	636	HMMSmart	SM00564	beta-propeller repeat	68	98	6.3	29-May-2012	IPR018391	Pyrrolo-quinoline quinone beta-propeller repeat
1_E10_E10_03600007	636	HMMSmart	SM00564	beta-propeller repeat	152	193	1.1e+02	29-May-2012	IPR018391	Pyrrolo-quinoline quinone beta-propeller repeat
1_E10_E10_03600007	636	HMMSmart	SM00564	beta-propeller repeat	204	235	84	29-May-2012	IPR018391	Pyrrolo-quinoline quinone beta-propeller repeat
1_E10_E10_03600007	636	HMMPfam	PF09479	Flg_new	462	502	9.9e-20	29-May-2012	IPR013378	Listeria/Bacterioides repeat
1_E10_E10_03600007	636	HMMTigr	TIGR02543	List_Bact_rpt: Listeria/Bacterioides repeat	462	501	1.4e-12	29-May-2012	IPR013378	Listeria/Bacterioides repeat
1_E10_E10_03600007	636	Seg	seg	seg	266	281	NA	29-May-2012	NULL	NULL
1_E10_E10_03600007	636	Seg	seg	seg	539	551	NA	29-May-2012	NULL	NULL
1_E10_E10_03600007	636	Seg	seg	seg	568	581	NA	29-May-2012	NULL	NULL
1_E10_E10_03600007	636	Seg	seg	seg	584	603	NA	29-May-2012	NULL	NULL
1_E10_E10_03600007	636	Seg	seg	seg	609	623	NA	29-May-2012	NULL	NULL
1_E10_E10_03600007	636	superfamily	SSF50998	Quinoprotein alcohol dehydrogenase-like	11	328	7.4e-21	29-May-2012	IPR011047	Quinonprotein alcohol dehydrogenase-like
1_E10_E10_03600007	636	Gene3D	G3DSA:2.140.10.10	no description	20	271	6.1e-20	29-May-2012	IPR011047	Quinonprotein alcohol dehydrogenase-like
1_E10_E10_03600007	636	TMHMM	tmhmm	transmembrane_regions	608	628	NA	29-May-2012	NULL	NULL
1_E10_E10_03600009	291	TMHMM	tmhmm	transmembrane_regions	30	50	NA	29-May-2012	NULL	NULL
1_E10_E10_03600009	291	Seg	seg	seg	2	19	NA	29-May-2012	NULL	NULL
1_E10_E10_03600009	291	Seg	seg	seg	74	94	NA	29-May-2012	NULL	NULL
1_E10_E10_03600009	291	Seg	seg	seg	103	181	NA	29-May-2012	NULL	NULL
1_E10_E10_03600009	291	Seg	seg	seg	189	204	NA	29-May-2012	NULL	NULL
1_E10_E10_03600010	202	SignalPHMM	SignalP-NN(euk)	signal-peptide	1	50	NA	29-May-2012	NULL	NULL
1_E10_E10_03600010	202	TMHMM	tmhmm	transmembrane_regions	35	55	NA	29-May-2012	NULL	NULL
1_E10_E10_03600010	202	TMHMM	tmhmm	transmembrane_regions	74	94	NA	29-May-2012	NULL	NULL
1_E10_E10_03600010	202	Seg	seg	seg	18	45	NA	29-May-2012	NULL	NULL
1_E10_E10_03600010	202	Seg	seg	seg	179	192	NA	29-May-2012	NULL	NULL
1_E10_E10_03600011	63	TMHMM	tmhmm	transmembrane_regions	5	25	NA	29-May-2012	NULL	NULL
1_E10_E10_03600011	63	TMHMM	tmhmm	transmembrane_regions	35	53	NA	29-May-2012	NULL	NULL
1_E10_E10_03600011	63	SignalPHMM	SignalP-NN(euk)	signal-peptide	1	16	NA	29-May-2012	NULL	NULL
1_E10_E10_03600011	63	Seg	seg	seg	1	19	NA	29-May-2012	NULL	NULL
1_E10_E10_03600017	243	Seg	seg	seg	60	69	NA	29-May-2012	NULL	NULL
1_E10_E10_03600017	243	Seg	seg	seg	76	88	NA	29-May-2012	NULL	NULL
1_E10_E10_03600017	243	Seg	seg	seg	135	153	NA	29-May-2012	NULL	NULL
1_E10_E10_03600017	243	Seg	seg	seg	226	236	NA	29-May-2012	NULL	NULL
1_E10_E10_03600017	243	HMMPfam	PF07673	DUF1602	140	172	3.2e-07	29-May-2012	IPR011633	Protein of unknown function DUF1602
1_E1_E01_00400002	452	Seg	seg	seg	31	51	NA	29-May-2012	NULL	NULL
1_E1_E01_00400002	452	Seg	seg	seg	174	188	NA	29-May-2012	NULL	NULL
1_E1_E01_00400002	452	Gene3D	G3DSA:1.20.1530.10	no description	301	445	1.1e-133	29-May-2012	IPR023171	Na/H antiporter domain
1_E1_E01_00400002	452	HAMAP	MF_01844	NhaA	22	446	20205	29-May-2012	IPR004670	Na+/H+ antiporter NhaA	Biological Process: sodium ion transport (GO:0006814), Biological Process: regulation of pH (GO:0006885), Cellular Component: integral to membrane (GO:0016021)
1_E1_E01_00400002	452	HMMPfam	PF06965	Na_H_antiport_1	23	439	8.4e-123	29-May-2012	IPR004670	Na+/H+ antiporter NhaA	Biological Process: sodium ion transport (GO:0006814), Biological Process: regulation of pH (GO:0006885), Cellular Component: integral to membrane (GO:0016021)
1_E1_E01_00400002	452	HMMTigr	TIGR00773	NhaA: Na+/H+ antiporter NhaA	34	440	3.2e-112	29-May-2012	IPR004670	Na+/H+ antiporter NhaA	Biological Process: sodium ion transport (GO:0006814), Biological Process: regulation of pH (GO:0006885), Cellular Component: integral to membrane (GO:0016021)
1_E1_E01_00400002	452	TMHMM	tmhmm	transmembrane_regions	31	51	NA	29-May-2012	NULL	NULL
1_E1_E01_00400002	452	TMHMM	tmhmm	transmembrane_regions	70	92	NA	29-May-2012	NULL	NULL
1_E1_E01_00400002	452	TMHMM	tmhmm	transmembrane_regions	113	133	NA	29-May-2012	NULL	NULL
1_E1_E01_00400002	452	TMHMM	tmhmm	transmembrane_regions	139	159	NA	29-May-2012	NULL	NULL
1_E1_E01_00400002	452	TMHMM	tmhmm	transmembrane_regions	169	189	NA	29-May-2012	NULL	NULL
1_E1_E01_00400002	452	TMHMM	tmhmm	transmembrane_regions	195	213	NA	29-May-2012	NULL	NULL
1_E1_E01_00400002	452	TMHMM	tmhmm	transmembrane_regions	228	250	NA	29-May-2012	NULL	NULL
1_E1_E01_00400002	452	TMHMM	tmhmm	transmembrane_regions	351	373	NA	29-May-2012	NULL	NULL
1_E1_E01_00400002	452	TMHMM	tmhmm	transmembrane_regions	388	410	NA	29-May-2012	NULL	NULL
1_E1_E01_00400002	452	TMHMM	tmhmm	transmembrane_regions	424	444	NA	29-May-2012	NULL	NULL
1_E1_E01_00400005	307	superfamily	SSF64182	SSF64182	1	307	1.6000024069599733E-58	29-May-2012	NULL	NULL
1_E1_E01_00400005	307	HMMPfam	PF02833	DHHA2	194	306	9.000000000000002E-25	29-May-2012	IPR004097	DHHA2	Cellular Component: cytoplasm (GO:0005737), Molecular Function: pyrophosphatase activity (GO:0016462)
1_E1_E01_00400005	307	HMMPfam	PF01368	DHH	3	148	1.4E-22	29-May-2012	IPR001667	Phosphoesterase, RecJ-like	Molecular Function: hydrolase activity (GO:0016787), Molecular Function: manganese ion binding (GO:0030145)
1_E1_E01_00400005	307	Gene3D	G3DSA:3.90.1640.10	G3DSA:3.90.1640.10	2	187	1.0999999999999872E-52	29-May-2012	NULL	NULL
1_E1_E01_00400006	317	PatternScan	PS01125	ROK	139	166	NA	29-May-2012	IPR000600	ROK
1_E1_E01_00400006	317	HMMPanther	PTHR18964:SF37	GLUCOSE KINASE	1	312	5.3e-63	29-May-2012	NULL	NULL
1_E1_E01_00400006	317	HMMPanther	PTHR18964	FAMILY NOT NAMED	1	312	5.3e-63	29-May-2012	NULL	NULL
1_E1_E01_00400006	317	Seg	seg	seg	134	165	NA	29-May-2012	NULL	NULL
1_E1_E01_00400006	317	superfamily	SSF53067	Actin-like ATPase domain	4	316	1.3e-61	29-May-2012	NULL	NULL
1_E1_E01_00400006	317	Gene3D	G3DSA:3.30.420.40	no description	4	143	6e-34	29-May-2012	NULL	NULL
1_E1_E01_00400006	317	Gene3D	G3DSA:3.30.420.160	no description	144	293	4.8e-47	29-May-2012	NULL	NULL
1_E1_E01_00400006	317	HMMPfam	PF00480	ROK	9	193	3.8e-34	29-May-2012	IPR000600	ROK
1_E1_E01_00400008	239	HMMSmart	SM00345	helix_turn_helix gluconate operon transcript	8	67	1.5e-18	29-May-2012	IPR000524	Transcription regulator HTH, GntR	Molecular Function: sequence-specific DNA binding transcription factor activity (GO:0003700), Cellular Component: intracellular (GO:0005622), Biological Process: regulation of transcription, DNA-dependent (GO:0006355)
1_E1_E01_00400008	239	HMMSmart	SM00866	no description	93	232	2.8e-43	29-May-2012	IPR011663	UbiC transcription regulator-associated	Molecular Function: DNA binding (GO:0003677), Biological Process: regulation of transcription, DNA-dependent (GO:0006355)
1_E1_E01_00400008	239	Gene3D	G3DSA:1.10.10.10	no description	3	69	9e-23	29-May-2012	IPR011991	Winged helix-turn-helix transcription repressor DNA-binding
1_E1_E01_00400008	239	Gene3D	G3DSA:3.40.1410.10	no description	84	234	5.3e-50	29-May-2012	NULL	NULL
1_E1_E01_00400008	239	HMMPfam	PF07702	UTRA	94	232	1.8e-41	29-May-2012	IPR011663	UbiC transcription regulator-associated	Molecular Function: DNA binding (GO:0003677), Biological Process: regulation of transcription, DNA-dependent (GO:0006355)
1_E1_E01_00400008	239	HMMPfam	PF00392	GntR	4	67	3.1e-18	29-May-2012	IPR000524	Transcription regulator HTH, GntR	Molecular Function: sequence-specific DNA binding transcription factor activity (GO:0003700), Cellular Component: intracellular (GO:0005622), Biological Process: regulation of transcription, DNA-dependent (GO:0006355)
1_E1_E01_00400008	239	superfamily	SSF64288	Chorismate lyase-like	92	234	2.5e-41	29-May-2012	NULL	NULL
1_E1_E01_00400008	239	superfamily	SSF46785	"Winged helix" DNA-binding domain	1	129	2.7e-18	29-May-2012	NULL	NULL
1_E1_E01_00400008	239	HMMPanther	PTHR11751	FAMILY NOT NAMED	2	69	9.6e-21	29-May-2012	NULL	NULL
1_E1_E01_00400008	239	FPrintScan	PR00035	HTHGNTR	27	41	5.1e-05	29-May-2012	IPR000524	Transcription regulator HTH, GntR	Molecular Function: sequence-specific DNA binding transcription factor activity (GO:0003700), Cellular Component: intracellular (GO:0005622), Biological Process: regulation of transcription, DNA-dependent (GO:0006355)
1_E1_E01_00400008	239	FPrintScan	PR00035	HTHGNTR	41	57	5.1e-05	29-May-2012	IPR000524	Transcription regulator HTH, GntR	Molecular Function: sequence-specific DNA binding transcription factor activity (GO:0003700), Cellular Component: intracellular (GO:0005622), Biological Process: regulation of transcription, DNA-dependent (GO:0006355)
1_E1_E01_00400008	239	ProfileScan	PS50949	HTH_GNTR	2	70	23034	29-May-2012	IPR000524	Transcription regulator HTH, GntR	Molecular Function: sequence-specific DNA binding transcription factor activity (GO:0003700), Cellular Component: intracellular (GO:0005622), Biological Process: regulation of transcription, DNA-dependent (GO:0006355)
1_E1_E01_00400010	312	Seg	seg	seg	83	94	NA	29-May-2012	NULL	NULL
1_E1_E01_00400010	312	HMMPanther	PTHR18964:SF1	MANNOSE-6-PHOSPHATE ISOMERASE	9	200	3.2e-66	29-May-2012	IPR014628	Mannose-6-phosphate isomerase, Firmicutes type, short form	Molecular Function: mannose-6-phosphate isomerase activity (GO:0004476)
1_E1_E01_00400010	312	HMMPanther	PTHR18964	FAMILY NOT NAMED	9	200	3.2e-66	29-May-2012	NULL	NULL
1_E1_E01_00400010	312	HMMPfam	PF01238	PMI_typeI	6	198	1.8e-37	29-May-2012	IPR001250	Mannose-6-phosphate isomerase, type I	Molecular Function: mannose-6-phosphate isomerase activity (GO:0004476), Biological Process: carbohydrate metabolic process (GO:0005975), Molecular Function: zinc ion binding (GO:0008270)
1_E1_E01_00400010	312	HMMTigr	TIGR00218	manA: mannose-6-phosphate isomerase, class I	8	311	4.3e-55	29-May-2012	IPR001250	Mannose-6-phosphate isomerase, type I	Molecular Function: mannose-6-phosphate isomerase activity (GO:0004476), Biological Process: carbohydrate metabolic process (GO:0005975), Molecular Function: zinc ion binding (GO:0008270)
1_E1_E01_00400010	312	HMMPIR	PIRSF036894	Mannose-6-phosphate isomerase, Firmicutes type, short form	1	312	9.7e-138	29-May-2012	IPR014628	Mannose-6-phosphate isomerase, Firmicutes type, short form	Molecular Function: mannose-6-phosphate isomerase activity (GO:0004476)
1_E1_E01_00400010	312	superfamily	SSF51182	RmlC-like cupins	3	312	7.9e-94	29-May-2012	IPR011051	Cupin, RmlC-type
1_E1_E01_00400010	312	Gene3D	G3DSA:2.60.120.10	no description	3	225	8.6e-90	29-May-2012	IPR014710	RmlC-like jelly roll fold
1_E1_E01_00400010	312	Gene3D	G3DSA:2.60.120.10	no description	239	311	3.1e-16	29-May-2012	IPR014710	RmlC-like jelly roll fold
1_E1_E01_00400011	62	SignalPHMM	SignalP-NN(euk)	signal-peptide	1	17	NA	29-May-2012	NULL	NULL
1_E1_E01_00400016	954	HMMPanther	PTHR11070	FAMILY NOT NAMED	85	835	2.6e-213	29-May-2012	IPR000212	DNA helicase, UvrD/REP type	Molecular Function: DNA binding (GO:0003677), Molecular Function: ATP-dependent DNA helicase activity (GO:0004003), Molecular Function: ATP binding (GO:0005524)
1_E1_E01_00400016	954	superfamily	SSF52540	P-loop containing nucleoside triphosphate hydrolases	87	837	3.2e-167	29-May-2012	NULL	NULL
1_E1_E01_00400016	954	HMMPfam	PF13361	UvrD_C	359	607	1.7e-57	29-May-2012	NULL	NULL
1_E1_E01_00400016	954	HMMPfam	PF13361	UvrD_C	725	805	3.3e-26	29-May-2012	NULL	NULL
1_E1_E01_00400016	954	HMMPfam	PF00580	UvrD-helicase	90	353	4.7e-78	29-May-2012	IPR014016	UvrD-like Helicase, ATP-binding domain	Molecular Function: ATP binding (GO:0005524), Molecular Function: hydrolase activity (GO:0016787)
1_E1_E01_00400016	954	ProfileScan	PS51198	UVRD_HELICASE_ATP_BIND	88	367	53996	29-May-2012	IPR014016	UvrD-like Helicase, ATP-binding domain	Molecular Function: ATP binding (GO:0005524), Molecular Function: hydrolase activity (GO:0016787)
1_E1_E01_00400016	954	ProfileScan	PS51217	UVRD_HELICASE_CTER	368	750	23447	29-May-2012	IPR014017	DNA helicase, UvrD-like, C-terminal	Molecular Function: ATP binding (GO:0005524), Molecular Function: hydrolase activity (GO:0016787)
1_E1_E01_00400016	954	Coil	coil	coiled-coil	596	617	NA	29-May-2012	NULL	NULL
1_E1_E01_00400016	954	Seg	seg	seg	39	51	NA	29-May-2012	NULL	NULL
1_E1_E01_00400016	954	Seg	seg	seg	73	83	NA	29-May-2012	NULL	NULL
1_E1_E01_00400016	954	Seg	seg	seg	146	157	NA	29-May-2012	NULL	NULL
1_E1_E01_00400016	954	Seg	seg	seg	621	653	NA	29-May-2012	NULL	NULL
1_E1_E01_00400016	954	Seg	seg	seg	679	691	NA	29-May-2012	NULL	NULL
1_E1_E01_00400016	954	Seg	seg	seg	869	895	NA	29-May-2012	NULL	NULL
1_E1_E01_00400016	954	Gene3D	G3DSA:3.40.50.300	no description	267	366	3.6e-69	29-May-2012	NULL	NULL
1_E1_E01_00400016	954	Gene3D	G3DSA:1.10.10.160	no description	191	266	4.1e-21	29-May-2012	IPR013986	DNA helicase, DEXX box type
1_E1_E01_00400016	954	Gene3D	G3DSA:3.40.50.300	no description	737	831	6.6e-69	29-May-2012	NULL	NULL
1_E1_E01_00400016	954	Gene3D	G3DSA:1.10.486.10	no description	467	611	1.6e-40	29-May-2012	NULL	NULL
1_E1_E01_00400017	324	TMHMM	tmhmm	transmembrane_regions	45	65	NA	29-May-2012	NULL	NULL
1_E1_E01_00400017	324	TMHMM	tmhmm	transmembrane_regions	86	106	NA	29-May-2012	NULL	NULL
1_E1_E01_00400017	324	TMHMM	tmhmm	transmembrane_regions	112	132	NA	29-May-2012	NULL	NULL
1_E1_E01_00400017	324	TMHMM	tmhmm	transmembrane_regions	237	257	NA	29-May-2012	NULL	NULL
1_E1_E01_00400017	324	TMHMM	tmhmm	transmembrane_regions	267	285	NA	29-May-2012	NULL	NULL
1_E1_E01_00400017	324	TMHMM	tmhmm	transmembrane_regions	300	318	NA	29-May-2012	NULL	NULL
1_E1_E01_00400017	324	HMMPfam	PF02673	BacA	9	311	1.1e-81	29-May-2012	IPR003824	Bacitracin resistance protein BacA	Cellular Component: membrane (GO:0016020), Biological Process: dephosphorylation (GO:0016311), Molecular Function: undecaprenyl-diphosphatase activity (GO:0050380)
1_E1_E01_00400017	324	SignalPHMM	SignalP-NN(euk)	signal-peptide	1	17	NA	29-May-2012	NULL	NULL
1_E1_E01_00400017	324	HAMAP	MF_01006	Undec_diphosphatase	4	315	17353	29-May-2012	IPR003824	Bacitracin resistance protein BacA	Cellular Component: membrane (GO:0016020), Biological Process: dephosphorylation (GO:0016311), Molecular Function: undecaprenyl-diphosphatase activity (GO:0050380)
1_E1_E01_00400017	324	Seg	seg	seg	167	182	NA	29-May-2012	NULL	NULL
1_E1_E01_00400017	324	Seg	seg	seg	209	228	NA	29-May-2012	NULL	NULL
1_E1_E01_00400018	145	FPrintScan	PR01438	UNVRSLSTRESS	5	23	1.0E-10	29-May-2012	IPR006015	Universal stress protein A
1_E1_E01_00400018	145	FPrintScan	PR01438	UNVRSLSTRESS	105	117	1.0E-10	29-May-2012	IPR006015	Universal stress protein A
1_E1_E01_00400018	145	FPrintScan	PR01438	UNVRSLSTRESS	123	145	1.0E-10	29-May-2012	IPR006015	Universal stress protein A
1_E1_E01_00400018	145	Gene3D	G3DSA:3.40.50.620	Rossmann-like_a/b/a_fold	5	145	5.20000000000001E-25	29-May-2012	IPR014729	Rossmann-like alpha/beta/alpha sandwich fold
1_E1_E01_00400018	145	superfamily	SSF52402	SSF52402	5	145	1.2999992446817899E-22	29-May-2012	NULL	NULL
1_E1_E01_00400018	145	HMMPfam	PF00582	Usp	5	145	1.3999999999999998E-21	29-May-2012	IPR006016	UspA	Biological Process: response to stress (GO:0006950)
1_E3_E03_01200002	62	superfamily	SSF100950	NagB/RpiA/CoA transferase-like	1	41	3.5e-07	29-May-2012	NULL	NULL
1_E3_E03_01200002	62	HMMPfam	PF00455	DeoRC	1	38	8e-11	29-May-2012	IPR014036	DeoR C-terminal sensor domain
1_E4_E04_01200001	1359	HMMPfam	PF12705	PDDEXK_1	956	1336	5.8e-32	29-May-2012	NULL	NULL
1_E4_E04_01200001	1359	HMMPfam	PF13361	UvrD_C	354	812	8.8e-08	29-May-2012	NULL	NULL
1_E4_E04_01200001	1359	ProfileScan	PS51198	UVRD_HELICASE_ATP_BIND	1	314	15345	29-May-2012	IPR014016	UvrD-like Helicase, ATP-binding domain	Molecular Function: ATP binding (GO:0005524), Molecular Function: hydrolase activity (GO:0016787)
1_E4_E04_01200001	1359	ProfileScan	PS51217	UVRD_HELICASE_CTER	325	731	8489	29-May-2012	IPR014017	DNA helicase, UvrD-like, C-terminal	Molecular Function: ATP binding (GO:0005524), Molecular Function: hydrolase activity (GO:0016787)
1_E4_E04_01200001	1359	Gene3D	G3DSA:3.40.50.300	no description	201	297	3.4e-12	29-May-2012	NULL	NULL
1_E4_E04_01200001	1359	Gene3D	G3DSA:3.40.50.300	no description	785	831	1.4e-16	29-May-2012	NULL	NULL
1_E4_E04_01200001	1359	Seg	seg	seg	1	14	NA	29-May-2012	NULL	NULL
1_E4_E04_01200001	1359	Seg	seg	seg	264	276	NA	29-May-2012	NULL	NULL
1_E4_E04_01200001	1359	Seg	seg	seg	504	515	NA	29-May-2012	NULL	NULL
1_E4_E04_01200001	1359	Seg	seg	seg	533	550	NA	29-May-2012	NULL	NULL
1_E4_E04_01200001	1359	Seg	seg	seg	885	893	NA	29-May-2012	NULL	NULL
1_E4_E04_01200001	1359	Seg	seg	seg	1309	1329	NA	29-May-2012	NULL	NULL
1_E4_E04_01200001	1359	superfamily	SSF52540	P-loop containing nucleoside triphosphate hydrolases	8	842	8.2e-33	29-May-2012	NULL	NULL
1_E4_E04_01200003	473	HMMPfam	PF00069	Pkinase	14	265	2e-40	29-May-2012	IPR000719	Protein kinase, catalytic domain	Molecular Function: protein kinase activity (GO:0004672), Molecular Function: ATP binding (GO:0005524), Biological Process: protein phosphorylation (GO:0006468)
1_E4_E04_01200003	473	PatternScan	PS00108	PROTEIN_KINASE_ST	132	144	NA	29-May-2012	IPR008271	Serine/threonine-protein kinase, active site	Molecular Function: protein serine/threonine kinase activity (GO:0004674), Biological Process: protein phosphorylation (GO:0006468)
1_E4_E04_01200003	473	HMMSmart	SM00220	Serine/Threonine protein kinases, catalytic	14	278	3e-37	29-May-2012	IPR002290	Serine/threonine- / dual-specificity protein kinase, catalytic domain	Molecular Function: protein kinase activity (GO:0004672), Molecular Function: ATP binding (GO:0005524), Biological Process: protein phosphorylation (GO:0006468)
1_E4_E04_01200003	473	HMMSmart	SM00219	Tyrosine kinase, catalytic domain	14	278	1.8e-10	29-May-2012	IPR020635	Tyrosine-protein kinase, catalytic domain	Molecular Function: protein tyrosine kinase activity (GO:0004713), Biological Process: protein phosphorylation (GO:0006468)
1_E4_E04_01200003	473	HMMPanther	PTHR24362:SF97	SUBFAMILY NOT NAMED	1	271	3.2e-50	29-May-2012	NULL	NULL
1_E4_E04_01200003	473	HMMPanther	PTHR24362	FAMILY NOT NAMED	1	271	3.2e-50	29-May-2012	NULL	NULL
1_E4_E04_01200003	473	Gene3D	G3DSA:3.30.200.20	no description	13	80	4.9e-12	29-May-2012	NULL	NULL
1_E4_E04_01200003	473	Gene3D	G3DSA:1.10.510.10	no description	81	268	1.4e-34	29-May-2012	NULL	NULL
1_E4_E04_01200003	473	TMHMM	tmhmm	transmembrane_regions	326	346	NA	29-May-2012	NULL	NULL
1_E4_E04_01200003	473	ProfileScan	PS50011	PROTEIN_KINASE_DOM	14	282	34605	29-May-2012	IPR000719	Protein kinase, catalytic domain	Molecular Function: protein kinase activity (GO:0004672), Molecular Function: ATP binding (GO:0005524), Biological Process: protein phosphorylation (GO:0006468)
1_E4_E04_01200003	473	Seg	seg	seg	325	347	NA	29-May-2012	NULL	NULL
1_E4_E04_01200003	473	superfamily	SSF56112	Protein kinase-like (PK-like)	13	306	1.7e-54	29-May-2012	IPR011009	Protein kinase-like domain	Molecular Function: transferase activity, transferring phosphorus-containing groups (GO:0016772)
1_E4_E04_01200007	841	Seg	seg	seg	43	56	NA	29-May-2012	NULL	NULL
1_E4_E04_01200007	841	Seg	seg	seg	358	370	NA	29-May-2012	NULL	NULL
1_E4_E04_01200007	841	Seg	seg	seg	389	407	NA	29-May-2012	NULL	NULL
1_E4_E04_01200007	841	Seg	seg	seg	802	823	NA	29-May-2012	NULL	NULL
1_E4_E04_01200007	841	TMHMM	tmhmm	transmembrane_regions	36	56	NA	29-May-2012	NULL	NULL
1_E4_E04_01200007	841	SignalPHMM	SignalP-NN(euk)	signal-peptide	1	52	NA	29-May-2012	NULL	NULL
1_E4_E04_01200009	321	Seg	seg	seg	289	306	NA	29-May-2012	NULL	NULL
1E5r2_B10_07800001	196	Coil	coil	coiled-coil	82	83	NA	29-May-2012	NULL	NULL
1E5r2_B10_07800001	196	Coil	coil	coiled-coil	155	156	NA	29-May-2012	NULL	NULL
1E5r2_B10_07800001	196	Coil	coil	coiled-coil	160	162	NA	29-May-2012	NULL	NULL
1E5r2_B10_07800001	196	Seg	seg	seg	41	55	NA	29-May-2012	NULL	NULL
1E5r2_B10_07800001	196	Seg	seg	seg	66	85	NA	29-May-2012	NULL	NULL
1E5r2_B10_07800001	196	Seg	seg	seg	86	95	NA	29-May-2012	NULL	NULL
1E5r2_B10_07800001	196	Seg	seg	seg	100	137	NA	29-May-2012	NULL	NULL
1E5r2_B10_07800001	196	Seg	seg	seg	140	159	NA	29-May-2012	NULL	NULL
1E5r2_B10_07800004	386	SignalPHMM	SignalP-NN(euk)	signal-peptide	1	99	NA	29-May-2012	NULL	NULL
1E5r2_B10_07800004	386	TMHMM	tmhmm	transmembrane_regions	47	65	NA	29-May-2012	NULL	NULL
1E5r2_B10_07800004	386	TMHMM	tmhmm	transmembrane_regions	84	104	NA	29-May-2012	NULL	NULL
1E5r2_B10_07800004	386	TMHMM	tmhmm	transmembrane_regions	119	141	NA	29-May-2012	NULL	NULL
1E5r2_B10_07800004	386	TMHMM	tmhmm	transmembrane_regions	160	180	NA	29-May-2012	NULL	NULL
1E5r2_B10_07800004	386	TMHMM	tmhmm	transmembrane_regions	195	215	NA	29-May-2012	NULL	NULL
1E5r2_B10_07800004	386	TMHMM	tmhmm	transmembrane_regions	279	297	NA	29-May-2012	NULL	NULL
1E5r2_B10_07800004	386	TMHMM	tmhmm	transmembrane_regions	318	338	NA	29-May-2012	NULL	NULL
1E5r2_B10_07800004	386	TMHMM	tmhmm	transmembrane_regions	348	370	NA	29-May-2012	NULL	NULL
1E5r2_B10_07800004	386	HMMTigr	TIGR00374	TIGR00374: conserved hypothetical protein	51	377	1e-24	29-May-2012	IPR022791	Lysylphosphatidylglycerol synthetase/glycosyltransferase AglD
1E5r2_B10_07800004	386	HMMPfam	PF03706	UPF0104	59	363	1.9e-29	29-May-2012	IPR022791	Lysylphosphatidylglycerol synthetase/glycosyltransferase AglD
1E5r2_B10_07800005	655	Seg	seg	seg	222	237	NA	29-May-2012	NULL	NULL
1E5r2_B10_07800005	655	Coil	coil	coiled-coil	556	577	NA	29-May-2012	NULL	NULL
1E5r2_B10_07800005	655	HMMPfam	PF00534	Glycos_transf_1	202	352	4.3e-29	29-May-2012	IPR001296	Glycosyl transferase, family 1	Biological Process: biosynthetic process (GO:0009058)
1E5r2_B10_07800005	655	HMMPfam	PF02631	RecX	485	597	4.5e-18	29-May-2012	IPR003783	Regulatory protein RecX	Biological Process: regulation of DNA repair (GO:0006282)
1E5r2_B10_07800005	655	HMMPfam	PF13439	Glyco_transf_4	5	189	2.1e-12	29-May-2012	NULL	NULL
1E5r2_B10_07800005	655	HMMPanther	PTHR12526	FAMILY NOT NAMED	1	361	5.5e-57	29-May-2012	NULL	NULL
1E5r2_B10_07800005	655	superfamily	SSF53756	UDP-Glycosyltransferase/glycogen phosphorylase	1	388	4.8e-70	29-May-2012	NULL	NULL
1E5r2_B10_07800006	312	HMMPfam	PF01966	HD	156	274	1.9e-10	29-May-2012	IPR006674	HD domain	Molecular Function: phosphoric diester hydrolase activity (GO:0008081), Molecular Function: metal ion binding (GO:0046872)
1E5r2_B10_07800006	312	HMMPfam	PF01336	tRNA_anti	32	88	4.9e-05	29-May-2012	IPR004365	Nucleic acid binding, OB-fold, tRNA/helicase-type	Molecular Function: nucleic acid binding (GO:0003676)
1E5r2_B10_07800006	312	Gene3D	G3DSA:1.10.3210.10	no description	156	279	1e-06	29-May-2012	IPR006674	HD domain	Molecular Function: phosphoric diester hydrolase activity (GO:0008081), Molecular Function: metal ion binding (GO:0046872)
1E5r2_B10_07800007	432	Seg	seg	seg	296	304	NA	29-May-2012	NULL	NULL
1E5r2_B10_07800007	432	HMMPfam	PF04055	Radical_SAM	137	309	1e-26	29-May-2012	IPR007197	Radical SAM	Molecular Function: catalytic activity (GO:0003824), Molecular Function: iron-sulfur cluster binding (GO:0051536)
1E5r2_B10_07800007	432	HMMPfam	PF00919	UPF0004	2	99	3.6e-27	29-May-2012	IPR013848	Methylthiotransferase, N-terminal	Molecular Function: catalytic activity (GO:0003824), Biological Process: RNA modification (GO:0009451), Molecular Function: 4 iron, 4 sulfur cluster binding (GO:0051539)
1E5r2_B10_07800007	432	HMMPfam	PF01938	TRAM	363	428	9.8e-07	29-May-2012	IPR002792	TRAM domain
1E5r2_B10_07800007	432	superfamily	SSF102114	Radical SAM enzymes	83	355	9.5e-60	29-May-2012	NULL	NULL
1E5r2_B10_07800007	432	HMMTigr	TIGR01125	TIGR01125: ribosomal protein S12 methylthiotransfe	2	427	3.1e-152	29-May-2012	IPR005840	Ribosomal protein S12 methylthiotransferase RimO	Cellular Component: cytoplasm (GO:0005737), Molecular Function: transferase activity (GO:0016740), Biological Process: peptidyl-L-beta-methylthioaspartic acid biosynthetic process from peptidyl-aspartic acid (GO:0018339), Molecular Function: 4 iron, 4 sulfur cluster binding (GO:0051539)
1E5r2_B10_07800007	432	HMMTigr	TIGR00089	TIGR00089: radical SAM methylthiotransferase, MiaB	2	427	4.7e-129	29-May-2012	IPR005839	Methylthiotransferase	Molecular Function: transferase activity (GO:0016740), Biological Process: macromolecule modification (GO:0043412), Molecular Function: 4 iron, 4 sulfur cluster binding (GO:0051539)
1E5r2_B10_07800007	432	ProfileScan	PS50926	TRAM	362	431	13741	29-May-2012	IPR002792	TRAM domain
1E5r2_B10_07800007	432	ProfileScan	PS51449	MTTASE_N	1	116	25.14	29-May-2012	IPR013848	Methylthiotransferase, N-terminal	Molecular Function: catalytic activity (GO:0003824), Biological Process: RNA modification (GO:0009451), Molecular Function: 4 iron, 4 sulfur cluster binding (GO:0051539)
1E5r2_B10_07800007	432	HAMAP	MF_01865	MTTase_RimO	1	429	59248	29-May-2012	IPR005840	Ribosomal protein S12 methylthiotransferase RimO	Cellular Component: cytoplasm (GO:0005737), Molecular Function: transferase activity (GO:0016740), Biological Process: peptidyl-L-beta-methylthioaspartic acid biosynthetic process from peptidyl-aspartic acid (GO:0018339), Molecular Function: 4 iron, 4 sulfur cluster binding (GO:0051539)
1E5r2_B10_07800007	432	HMMPanther	PTHR11918:SF41	SUBFAMILY NOT NAMED	1	432	1.9e-119	29-May-2012	NULL	NULL
1E5r2_B10_07800007	432	HMMPanther	PTHR11918	FAMILY NOT NAMED	1	432	1.9e-119	29-May-2012	IPR023970	Methylthiotransferase/B12-binding/radical SAM-type
1E5r2_B10_07800007	432	HMMSmart	SM00729	Elongator protein 3, MiaB family, Radical SA	133	351	2e-54	29-May-2012	IPR006638	Elongator protein 3/MiaB/NifB	Molecular Function: catalytic activity (GO:0003824), Molecular Function: iron-sulfur cluster binding (GO:0051536)
1E5r2_B10_07800007	432	PatternScan	PS01278	MTTASE_RADICAL	137	157	NA	29-May-2012	IPR020612	Methylthiotransferase, conserved site	Cellular Component: cellular_component (GO:0005575), Molecular Function: 4 iron, 4 sulfur cluster binding (GO:0051539)
1E5r2_B10_07800007	432	Gene3D	G3DSA:3.80.30.20	no description	134	364	4.8e-72	29-May-2012	IPR023404	Radical SAM, alpha/beta horseshoe
1E5r2_B10_07800007	432	Gene3D	G3DSA:2.40.50.140	no description	366	431	2.5e-16	29-May-2012	IPR012340	Nucleic acid-binding, OB-fold
1E5r2_B10_07800008	153	superfamily	SSF52141	Uracil-DNA glycosylase-like	7	149	1.6e-25	29-May-2012	IPR005122	Uracil-DNA glycosylase-like
1E5r2_B10_07800008	153	HMMPfam	PF03167	UDG	14	147	3.8e-12	29-May-2012	IPR005122	Uracil-DNA glycosylase-like
1E5r2_B10_07800008	153	HMMPanther	PTHR12159:SF6	SUBFAMILY NOT NAMED	14	91	5.2e-07	29-May-2012	NULL	NULL
1E5r2_B10_07800008	153	HMMPanther	PTHR12159	FAMILY NOT NAMED	14	91	5.2e-07	29-May-2012	IPR015637	DNA glycosylase, G/T mismatch	Biological Process: DNA repair (GO:0006281), Molecular Function: hydrolase activity, hydrolyzing N-glycosyl compounds (GO:0016799)
1E5r2_B10_07800008	153	Gene3D	G3DSA:3.40.470.10	no description	8	149	6.1e-34	29-May-2012	IPR005122	Uracil-DNA glycosylase-like
1E5r2_B10_07800009	160	Gene3D	G3DSA:2.70.40.10	no description	3	160	4.6e-27	29-May-2012	NULL	NULL
1E5r2_B10_07800009	160	HMMPfam	PF00692	dUTPase	14	106	5.9e-14	29-May-2012	IPR008180	DeoxyUTP pyrophosphatase	Molecular Function: hydrolase activity (GO:0016787), Biological Process: dUTP metabolic process (GO:0046080)
1E5r2_B10_07800009	160	superfamily	SSF51283	dUTPase-like	1	159	9.6e-20	29-May-2012	NULL	NULL
1E5r2_B10_07800009	160	HMMPanther	PTHR11241	FAMILY NOT NAMED	21	160	6.5e-05	29-May-2012	IPR008181	DeoxyUTP pyrophosphatase, dUTPase subfamily	Molecular Function: dUTP diphosphatase activity (GO:0004170), Biological Process: dUTP metabolic process (GO:0046080)
1E5r2_B10_07800012	369	HMMPfam	PF04986	Y2_Tnp	185	366	3.8e-31	29-May-2012	IPR007069	Transposase, IS801/IS1294	Molecular Function: DNA binding (GO:0003677), Molecular Function: transposase activity (GO:0004803), Biological Process: transposition, DNA-mediated (GO:0006313)
1E5r2_B10_07800012	369	HMMPfam	PF14319	Zn_Tnp_IS91	32	138	7.6e-27	29-May-2012	NULL	NULL
1E5r2_B10_07800012	369	Seg	seg	seg	157	170	NA	29-May-2012	NULL	NULL
1E5r2_B10_07800012	369	Seg	seg	seg	275	289	NA	29-May-2012	NULL	NULL
1_E8_E08_02800001	108	Seg	seg	seg	70	82	NA	29-May-2012	NULL	NULL
1_E8_E08_02800003	382	Seg	seg	seg	118	132	NA	29-May-2012	NULL	NULL
1_E8_E08_02800003	382	Seg	seg	seg	190	204	NA	29-May-2012	NULL	NULL
1_E8_E08_02800003	382	Seg	seg	seg	241	255	NA	29-May-2012	NULL	NULL
1_E8_E08_02800003	382	Seg	seg	seg	274	289	NA	29-May-2012	NULL	NULL
1_E8_E08_02800003	382	Seg	seg	seg	347	379	NA	29-May-2012	NULL	NULL
1_E8_E08_02800003	382	SignalPHMM	SignalP-NN(euk)	signal-peptide	1	23	NA	29-May-2012	NULL	NULL
1F5_F05_01900001	62	SignalPHMM	SignalP-NN(euk)	signal-peptide	1	17	NA	29-May-2012	NULL	NULL
1F5_F05_01900007	446	Seg	seg	seg	3	17	NA	29-May-2012	NULL	NULL
1F5_F05_01900007	446	Seg	seg	seg	431	445	NA	29-May-2012	NULL	NULL
1F5_F05_01900007	446	HMMSmart	SM00116	Domain in cystathionine beta-synthase and o	221	270	0.23	29-May-2012	IPR000644	Cystathionine beta-synthase, core	Molecular Function: protein binding (GO:0005515)
1F5_F05_01900007	446	HMMSmart	SM00116	Domain in cystathionine beta-synthase and o	282	330	12	29-May-2012	IPR000644	Cystathionine beta-synthase, core	Molecular Function: protein binding (GO:0005515)
1F5_F05_01900007	446	HMMSmart	SM01091	Transporter associated domain	351	430	2.2e-18	29-May-2012	IPR005170	Transporter-associated domain
1F5_F05_01900007	446	SignalPHMM	SignalP-NN(euk)	signal-peptide	1	21	NA	29-May-2012	NULL	NULL
1F5_F05_01900007	446	HMMPanther	PTHR22777	FAMILY NOT NAMED	1	444	1.4e-118	29-May-2012	NULL	NULL
1F5_F05_01900007	446	Gene3D	G3DSA:3.10.580.10	no description	199	338	1.2e-15	29-May-2012	NULL	NULL
1F5_F05_01900007	446	Gene3D	G3DSA:3.30.465.10	no description	355	428	1.3e-16	29-May-2012	IPR016169	CO dehydrogenase flavoprotein-like, FAD-binding, subdomain 2	Molecular Function: flavin adenine dinucleotide binding (GO:0050660)
1F5_F05_01900007	446	ProfileScan	PS51371	CBS	216	276	10285	29-May-2012	IPR000644	Cystathionine beta-synthase, core	Molecular Function: protein binding (GO:0005515)
1F5_F05_01900007	446	ProfileScan	PS51371	CBS	279	336	9962	29-May-2012	IPR000644	Cystathionine beta-synthase, core	Molecular Function: protein binding (GO:0005515)
1F5_F05_01900007	446	TMHMM	tmhmm	transmembrane_regions	5	23	NA	29-May-2012	NULL	NULL
1F5_F05_01900007	446	HMMPfam	PF01595	DUF21	6	190	3e-43	29-May-2012	IPR002550	Domain of unknown function DUF21
1F5_F05_01900007	446	HMMPfam	PF03471	CorC_HlyC	356	428	2.2e-17	29-May-2012	IPR005170	Transporter-associated domain
1F5_F05_01900007	446	HMMPfam	PF00571	CBS	212	267	2.7e-08	29-May-2012	IPR000644	Cystathionine beta-synthase, core	Molecular Function: protein binding (GO:0005515)
1F5_F05_01900007	446	HMMPfam	PF00571	CBS	296	329	1.8e-05	29-May-2012	IPR000644	Cystathionine beta-synthase, core	Molecular Function: protein binding (GO:0005515)
1F5_F05_01900007	446	superfamily	SSF54631	CBS-domain	207	267	5.7e-11	29-May-2012	NULL	NULL
1F5_F05_01900007	446	superfamily	SSF54631	CBS-domain	270	346	1.5e-08	29-May-2012	NULL	NULL
1F5_F05_01900012	305	Gene3D	G3DSA:3.40.192.10	no description	1	56	2.2e-13	29-May-2012	NULL	NULL
1F5_F05_01900012	305	Gene3D	G3DSA:3.40.50.720	no description	66	229	1.2e-59	29-May-2012	IPR016040	NAD(P)-binding domain	Molecular Function: nucleotide binding (GO:0000166)
1F5_F05_01900012	305	Gene3D	G3DSA:1.10.285.10	no description	230	304	9.3e-28	29-May-2012	NULL	NULL
1F5_F05_01900012	305	HMMPfam	PF00208	ELFV_dehydrog	59	303	5.7e-92	29-May-2012	IPR006096	Glutamate/phenylalanine/leucine/valine dehydrogenase, C-terminal	Biological Process: cellular amino acid metabolic process (GO:0006520), Molecular Function: oxidoreductase activity (GO:0016491), Biological Process: oxidation-reduction process (GO:0055114)
1F5_F05_01900012	305	HMMPfam	PF02812	ELFV_dehydrog_N	1	43	1.6e-08	29-May-2012	IPR006097	Glutamate/phenylalanine/leucine/valine dehydrogenase, dimerisation domain	Biological Process: cellular amino acid metabolic process (GO:0006520), Molecular Function: oxidoreductase activity (GO:0016491), Biological Process: oxidation-reduction process (GO:0055114)
1F5_F05_01900012	305	superfamily	SSF51735	NAD(P)-binding Rossmann-fold domains	59	304	9.3e-79	29-May-2012	NULL	NULL
1F5_F05_01900012	305	superfamily	SSF53223	Aminoacid dehydrogenase-like, N-terminal domain	1	61	1.2e-19	29-May-2012	NULL	NULL
1F5_F05_01900012	305	HMMSmart	SM00839	Glutamate/Leucine/Phenylalanine/Valine	61	303	2.8e-96	29-May-2012	IPR006096	Glutamate/phenylalanine/leucine/valine dehydrogenase, C-terminal	Biological Process: cellular amino acid metabolic process (GO:0006520), Molecular Function: oxidoreductase activity (GO:0016491), Biological Process: oxidation-reduction process (GO:0055114)
1F5_F05_01900012	305	FPrintScan	PR00082	GLFDHDRGNASE	50	72	8.3e-23	29-May-2012	IPR006095	Glutamate/phenylalanine/leucine/valine dehydrogenase	Biological Process: cellular amino acid metabolic process (GO:0006520), Molecular Function: oxidoreductase activity (GO:0016491), Biological Process: oxidation-reduction process (GO:0055114)
1F5_F05_01900012	305	FPrintScan	PR00082	GLFDHDRGNASE	93	113	8.3e-23	29-May-2012	IPR006095	Glutamate/phenylalanine/leucine/valine dehydrogenase	Biological Process: cellular amino acid metabolic process (GO:0006520), Molecular Function: oxidoreductase activity (GO:0016491), Biological Process: oxidation-reduction process (GO:0055114)
1F5_F05_01900012	305	FPrintScan	PR00082	GLFDHDRGNASE	229	240	8.3e-23	29-May-2012	IPR006095	Glutamate/phenylalanine/leucine/valine dehydrogenase	Biological Process: cellular amino acid metabolic process (GO:0006520), Molecular Function: oxidoreductase activity (GO:0016491), Biological Process: oxidation-reduction process (GO:0055114)
1F5_F05_01900012	305	HMMPanther	PTHR11606:SF4	SUBFAMILY NOT NAMED	1	305	1.6e-147	29-May-2012	NULL	NULL
1F5_F05_01900012	305	HMMPanther	PTHR11606	FAMILY NOT NAMED	1	305	1.6e-147	29-May-2012	NULL	NULL
1F5_F05_01900013	211	Seg	seg	seg	42	53	NA	29-May-2012	NULL	NULL
1F5_F05_01900013	211	Seg	seg	seg	135	151	NA	29-May-2012	NULL	NULL
1G10f2_C03_02700002	447	HMMPfam	PF02447	GntP_permease	8	445	3.6e-119	29-May-2012	IPR003474	Gluconate transporter	Molecular Function: gluconate transmembrane transporter activity (GO:0015128), Cellular Component: membrane (GO:0016020), Biological Process: gluconate transmembrane transport (GO:0035429)
1G10f2_C03_02700002	447	Seg	seg	seg	7	23	NA	29-May-2012	NULL	NULL
1G10f2_C03_02700002	447	Seg	seg	seg	142	157	NA	29-May-2012	NULL	NULL
1G10f2_C03_02700002	447	Seg	seg	seg	233	248	NA	29-May-2012	NULL	NULL
1G10f2_C03_02700002	447	SignalPHMM	SignalP-NN(euk)	signal-peptide	1	45	NA	29-May-2012	NULL	NULL
1G10f2_C03_02700002	447	HMMTigr	TIGR00791	gntP: transporter, gluconate:H+ symporter (GntP) f	7	446	4.6e-111	29-May-2012	IPR003474	Gluconate transporter	Molecular Function: gluconate transmembrane transporter activity (GO:0015128), Cellular Component: membrane (GO:0016020), Biological Process: gluconate transmembrane transport (GO:0035429)
1G10f2_C03_02700002	447	TMHMM	tmhmm	transmembrane_regions	5	25	NA	29-May-2012	NULL	NULL
1G10f2_C03_02700002	447	TMHMM	tmhmm	transmembrane_regions	31	51	NA	29-May-2012	NULL	NULL
1G10f2_C03_02700002	447	TMHMM	tmhmm	transmembrane_regions	66	86	NA	29-May-2012	NULL	NULL
1G10f2_C03_02700002	447	TMHMM	tmhmm	transmembrane_regions	105	127	NA	29-May-2012	NULL	NULL
1G10f2_C03_02700002	447	TMHMM	tmhmm	transmembrane_regions	142	160	NA	29-May-2012	NULL	NULL
1G10f2_C03_02700002	447	TMHMM	tmhmm	transmembrane_regions	179	199	NA	29-May-2012	NULL	NULL
1G10f2_C03_02700002	447	TMHMM	tmhmm	transmembrane_regions	232	252	NA	29-May-2012	NULL	NULL
1G10f2_C03_02700002	447	TMHMM	tmhmm	transmembrane_regions	262	284	NA	29-May-2012	NULL	NULL
1G10f2_C03_02700002	447	TMHMM	tmhmm	transmembrane_regions	305	323	NA	29-May-2012	NULL	NULL
1G10f2_C03_02700002	447	TMHMM	tmhmm	transmembrane_regions	333	353	NA	29-May-2012	NULL	NULL
1G10f2_C03_02700002	447	TMHMM	tmhmm	transmembrane_regions	355	375	NA	29-May-2012	NULL	NULL
1G10f2_C03_02700002	447	TMHMM	tmhmm	transmembrane_regions	381	403	NA	29-May-2012	NULL	NULL
1G10f2_C03_02700002	447	TMHMM	tmhmm	transmembrane_regions	424	446	NA	29-May-2012	NULL	NULL
1G10f2_C03_02700004	592	HMMPfam	PF00920	ILVD_EDD	50	588	2.1e-181	29-May-2012	IPR000581	Dihydroxy-acid/6-phosphogluconate dehydratase	Molecular Function: catalytic activity (GO:0003824), Biological Process: metabolic process (GO:0008152)
1G10f2_C03_02700004	592	PatternScan	PS00886	ILVD_EDD_1	138	148	NA	29-May-2012	IPR020558	Dihydroxy-acid/6-phosphogluconate dehydratase, conserved site	Molecular Function: catalytic activity (GO:0003824), Biological Process: metabolic process (GO:0008152)
1G10f2_C03_02700004	592	PatternScan	PS00887	ILVD_EDD_2	490	501	NA	29-May-2012	IPR020558	Dihydroxy-acid/6-phosphogluconate dehydratase, conserved site	Molecular Function: catalytic activity (GO:0003824), Biological Process: metabolic process (GO:0008152)
1G10f2_C03_02700004	592	HMMPanther	PTHR21000	FAMILY NOT NAMED	40	588	6.7e-190	29-May-2012	IPR000581	Dihydroxy-acid/6-phosphogluconate dehydratase	Molecular Function: catalytic activity (GO:0003824), Biological Process: metabolic process (GO:0008152)
1G10f2_C03_02700004	592	superfamily	SSF143975	IlvD/EDD N-terminal domain-like	9	401	6.9e-116	29-May-2012	NULL	NULL
1G10f2_C03_02700004	592	superfamily	SSF52016	LeuD/IlvD-like	402	592	1.7e-52	29-May-2012	IPR015928	Aconitase/3-isopropylmalate dehydratase, swivel	Biological Process: metabolic process (GO:0008152)
1G10f2_C03_02700006	213	HMMPanther	PTHR11751:SF20	AMINOTRANSFERASE RELATED	1	119	2.7e-10	29-May-2012	NULL	NULL
1G10f2_C03_02700006	213	HMMPanther	PTHR11751	FAMILY NOT NAMED	1	119	2.7e-10	29-May-2012	NULL	NULL
1G10f2_C03_02700006	213	HMMSmart	SM00345	helix_turn_helix gluconate operon transcript	1	55	1.8e-07	29-May-2012	IPR000524	Transcription regulator HTH, GntR	Molecular Function: sequence-specific DNA binding transcription factor activity (GO:0003700), Cellular Component: intracellular (GO:0005622), Biological Process: regulation of transcription, DNA-dependent (GO:0006355)
1G10f2_C03_02700006	213	HMMSmart	SM00895	no description	65	189	4e-13	29-May-2012	IPR011711	GntR, C-terminal
1G10f2_C03_02700006	213	superfamily	SSF46785	"Winged helix" DNA-binding domain	1	62	5.6e-11	29-May-2012	NULL	NULL
1G10f2_C03_02700006	213	HMMPfam	PF07729	FCD	69	188	1.7e-21	29-May-2012	IPR011711	GntR, C-terminal
1G10f2_C03_02700006	213	HMMPfam	PF00392	GntR	1	55	2.1e-10	29-May-2012	IPR000524	Transcription regulator HTH, GntR	Molecular Function: sequence-specific DNA binding transcription factor activity (GO:0003700), Cellular Component: intracellular (GO:0005622), Biological Process: regulation of transcription, DNA-dependent (GO:0006355)
1G10f2_C03_02700006	213	ProfileScan	PS50949	HTH_GNTR	1	58	15.49	29-May-2012	IPR000524	Transcription regulator HTH, GntR	Molecular Function: sequence-specific DNA binding transcription factor activity (GO:0003700), Cellular Component: intracellular (GO:0005622), Biological Process: regulation of transcription, DNA-dependent (GO:0006355)
1G10f2_C03_02700006	213	Gene3D	G3DSA:1.10.10.10	no description	1	56	1.6e-12	29-May-2012	IPR011991	Winged helix-turn-helix transcription repressor DNA-binding
1G10f2_C03_02700006	213	Gene3D	G3DSA:1.20.120.530	no description	58	188	2.9e-22	29-May-2012	NULL	NULL
1G10f2_C03_02700007	137	Gene3D	G3DSA:3.20.20.70	no description	6	136	1.7e-45	29-May-2012	IPR013785	Aldolase-type TIM barrel	Molecular Function: catalytic activity (GO:0003824)
1G10f2_C03_02700007	137	HMMPfam	PF01081	Aldolase	6	124	6.6e-39	29-May-2012	IPR000887	KDPG/KHG aldolase	Molecular Function: catalytic activity (GO:0003824), Biological Process: metabolic process (GO:0008152)
1G10f2_C03_02700007	137	superfamily	SSF51569	Aldolase	6	134	1.2e-40	29-May-2012	NULL	NULL
1G10f2_C03_02700008	344	HMMPanther	PTHR10584:SF32	2-DEHYDRO-3-DEOXYGLUCONOKINASE	1	333	7.1e-80	29-May-2012	NULL	NULL
1G10f2_C03_02700008	344	HMMPanther	PTHR10584	SUGAR KINASE	1	333	7.1e-80	29-May-2012	NULL	NULL
1G10f2_C03_02700008	344	superfamily	SSF53613	Ribokinase-like	1	334	2e-74	29-May-2012	NULL	NULL
1G10f2_C03_02700008	344	Gene3D	G3DSA:3.40.1190.20	no description	2	333	5.6e-67	29-May-2012	NULL	NULL
1G10f2_C03_02700008	344	Seg	seg	seg	326	336	NA	29-May-2012	NULL	NULL
1G10f2_C03_02700008	344	HMMPfam	PF00294	PfkB	4	321	1.7e-30	29-May-2012	IPR011611	PfkB
1G10f2_C03_02700009	340	Gene3D	G3DSA:1.10.260.40	no description	4	56	1.3e-22	29-May-2012	IPR010982	Lambda repressor-like, DNA-binding domain	Molecular Function: DNA binding (GO:0003677)
1G10f2_C03_02700009	340	Gene3D	G3DSA:3.40.50.2300	no description	57	175	9.6e-34	29-May-2012	NULL	NULL
1G10f2_C03_02700009	340	Gene3D	G3DSA:3.40.50.2300	no description	176	309	4.9e-12	29-May-2012	NULL	NULL
1G10f2_C03_02700009	340	superfamily	SSF53822	Periplasmic binding protein-like I	61	309	1.3e-38	29-May-2012	NULL	NULL
1G10f2_C03_02700009	340	superfamily	SSF47413	lambda repressor-like DNA-binding domains	1	63	3.8e-18	29-May-2012	IPR010982	Lambda repressor-like, DNA-binding domain	Molecular Function: DNA binding (GO:0003677)
1G10f2_C03_02700009	340	PatternScan	PS00356	HTH_LACI_1	6	24	NA	29-May-2012	IPR000843	Transcription regulator HTH, LacI	Molecular Function: sequence-specific DNA binding transcription factor activity (GO:0003700), Cellular Component: intracellular (GO:0005622), Biological Process: regulation of transcription, DNA-dependent (GO:0006355)
1G10f2_C03_02700009	340	HMMPfam	PF00356	LacI	6	50	8.8e-16	29-May-2012	IPR000843	Transcription regulator HTH, LacI	Molecular Function: sequence-specific DNA binding transcription factor activity (GO:0003700), Cellular Component: intracellular (GO:0005622), Biological Process: regulation of transcription, DNA-dependent (GO:0006355)
1G10f2_C03_02700009	340	HMMPfam	PF00532	Peripla_BP_1	64	210	5.2e-13	29-May-2012	IPR001761	Periplasmic binding protein/LacI transcriptional regulator
1G10f2_C03_02700009	340	HMMSmart	SM00354	helix_turn _helix lactose operon repressor	3	74	1.3e-27	29-May-2012	IPR000843	Transcription regulator HTH, LacI	Molecular Function: sequence-specific DNA binding transcription factor activity (GO:0003700), Cellular Component: intracellular (GO:0005622), Biological Process: regulation of transcription, DNA-dependent (GO:0006355)
1G10f2_C03_02700009	340	ProfileScan	PS50932	HTH_LACI_2	4	59	33071	29-May-2012	IPR000843	Transcription regulator HTH, LacI	Molecular Function: sequence-specific DNA binding transcription factor activity (GO:0003700), Cellular Component: intracellular (GO:0005622), Biological Process: regulation of transcription, DNA-dependent (GO:0006355)
1G10f2_C03_02700010	155	HMMPfam	PF01909	NTP_transf_2	64	150	1.1e-12	29-May-2012	IPR002934	Nucleotidyl transferase domain	Molecular Function: nucleotidyltransferase activity (GO:0016779)
1G10f2_C03_02700010	155	HMMPfam	PF04221	RelB	1	43	1.9e-08	29-May-2012	IPR007337	RelB antitoxin
1G10f2_C03_02700010	155	superfamily	SSF81301	Nucleotidyltransferase	52	151	1.7e-16	29-May-2012	NULL	NULL
1G10f2_C03_02700010	155	Seg	seg	seg	128	143	NA	29-May-2012	NULL	NULL
1G10f2_C03_02700010	155	Gene3D	G3DSA:3.30.460.10	no description	61	153	2e-18	29-May-2012	NULL	NULL
1G10f2_C03_02700012	446	superfamily	SSF55931	Glutamine synthetase/guanido kinase	105	445	2.3e-83	29-May-2012	NULL	NULL
1G10f2_C03_02700012	446	superfamily	SSF54368	Glutamine synthetase, N-terminal domain	5	105	4.4e-30	29-May-2012	IPR008147	Glutamine synthetase, beta-Grasp	Molecular Function: glutamate-ammonia ligase activity (GO:0004356), Biological Process: glutamine biosynthetic process (GO:0006542), Biological Process: nitrogen compound metabolic process (GO:0006807)
1G10f2_C03_02700012	446	Seg	seg	seg	360	378	NA	29-May-2012	NULL	NULL
1G10f2_C03_02700012	446	Gene3D	G3DSA:3.10.20.70	no description	7	108	3.9e-35	29-May-2012	IPR008147	Glutamine synthetase, beta-Grasp	Molecular Function: glutamate-ammonia ligase activity (GO:0004356), Biological Process: glutamine biosynthetic process (GO:0006542), Biological Process: nitrogen compound metabolic process (GO:0006807)
1G10f2_C03_02700012	446	Gene3D	G3DSA:3.30.590.10	no description	109	432	3.1e-75	29-May-2012	IPR014746	Glutamine synthetase/guanido kinase, catalytic domain	Molecular Function: catalytic activity (GO:0003824)
1G10f2_C03_02700012	446	HMMPanther	PTHR20852:SF19	SUBFAMILY NOT NAMED	1	446	1.5e-137	29-May-2012	NULL	NULL
1G10f2_C03_02700012	446	HMMPanther	PTHR20852	FAMILY NOT NAMED	1	446	1.5e-137	29-May-2012	NULL	NULL
1G10f2_C03_02700012	446	HMMPfam	PF00120	Gln-synt_C	106	355	4.6e-69	29-May-2012	IPR008146	Glutamine synthetase, catalytic domain	Molecular Function: glutamate-ammonia ligase activity (GO:0004356), Biological Process: nitrogen compound metabolic process (GO:0006807)
1G10f2_C03_02700012	446	HMMPfam	PF03951	Gln-synt_N	17	99	9.4e-26	29-May-2012	IPR008147	Glutamine synthetase, beta-Grasp	Molecular Function: glutamate-ammonia ligase activity (GO:0004356), Biological Process: glutamine biosynthetic process (GO:0006542), Biological Process: nitrogen compound metabolic process (GO:0006807)
1G10f2_C03_02700013	224	HMMPanther	PTHR24423:SF201	SUBFAMILY NOT NAMED	108	224	8.7e-32	29-May-2012	NULL	NULL
1G10f2_C03_02700013	224	HMMPanther	PTHR24423	FAMILY NOT NAMED	108	224	8.7e-32	29-May-2012	NULL	NULL
1G10f2_C03_02700013	224	HMMPfam	PF00486	Trans_reg_C	148	222	7.3e-22	29-May-2012	IPR001867	Signal transduction response regulator, C-terminal	Molecular Function: two-component response regulator activity (GO:0000156), Biological Process: two-component signal transduction system (phosphorelay) (GO:0000160), Molecular Function: DNA binding (GO:0003677), Biological Process: regulation of transcription, DNA-dependent (GO:0006355)
1G10f2_C03_02700013	224	superfamily	SSF46894	C-terminal effector domain of the bipartite response regulators	121	222	9e-28	29-May-2012	IPR016032	Signal transduction response regulator, C-terminal effector	Molecular Function: two-component response regulator activity (GO:0000156), Biological Process: two-component signal transduction system (phosphorelay) (GO:0000160), Molecular Function: DNA binding (GO:0003677), Cellular Component: intracellular (GO:0005622), Biological Process: regulation of transcription, DNA-dependent (GO:0006355)
1G10f2_C03_02700013	224	Gene3D	G3DSA:1.10.10.10	no description	126	223	1.5e-29	29-May-2012	IPR011991	Winged helix-turn-helix transcription repressor DNA-binding
1G10f2_C03_02700013	224	HMMSmart	SM00862	Transcriptional regulatory protein, C ter	148	222	2.9e-23	29-May-2012	IPR001867	Signal transduction response regulator, C-terminal	Molecular Function: two-component response regulator activity (GO:0000156), Biological Process: two-component signal transduction system (phosphorelay) (GO:0000160), Molecular Function: DNA binding (GO:0003677), Biological Process: regulation of transcription, DNA-dependent (GO:0006355)
1G10f2_C03_02700015	486	FPrintScan	PR00834	PROTEASES2C	174	186	4.3e-47	29-May-2012	IPR001940	Peptidase S1C, HrtA/DegP2/Q/S	Molecular Function: serine-type endopeptidase activity (GO:0004252), Biological Process: proteolysis (GO:0006508)
1G10f2_C03_02700015	486	FPrintScan	PR00834	PROTEASES2C	195	215	4.3e-47	29-May-2012	IPR001940	Peptidase S1C, HrtA/DegP2/Q/S	Molecular Function: serine-type endopeptidase activity (GO:0004252), Biological Process: proteolysis (GO:0006508)
1G10f2_C03_02700015	486	FPrintScan	PR00834	PROTEASES2C	238	262	4.3e-47	29-May-2012	IPR001940	Peptidase S1C, HrtA/DegP2/Q/S	Molecular Function: serine-type endopeptidase activity (GO:0004252), Biological Process: proteolysis (GO:0006508)
1G10f2_C03_02700015	486	FPrintScan	PR00834	PROTEASES2C	278	295	4.3e-47	29-May-2012	IPR001940	Peptidase S1C, HrtA/DegP2/Q/S	Molecular Function: serine-type endopeptidase activity (GO:0004252), Biological Process: proteolysis (GO:0006508)
1G10f2_C03_02700015	486	FPrintScan	PR00834	PROTEASES2C	300	317	4.3e-47	29-May-2012	IPR001940	Peptidase S1C, HrtA/DegP2/Q/S	Molecular Function: serine-type endopeptidase activity (GO:0004252), Biological Process: proteolysis (GO:0006508)
1G10f2_C03_02700015	486	FPrintScan	PR00834	PROTEASES2C	386	398	4.3e-47	29-May-2012	IPR001940	Peptidase S1C, HrtA/DegP2/Q/S	Molecular Function: serine-type endopeptidase activity (GO:0004252), Biological Process: proteolysis (GO:0006508)
1G10f2_C03_02700015	486	HMMSmart	SM00228	Domain present in PSD-95, Dlg, and ZO-1/2.	346	428	5.1e-12	29-May-2012	IPR001478	PDZ domain	Molecular Function: protein binding (GO:0005515)
1G10f2_C03_02700015	486	HMMPfam	PF00089	Trypsin	164	332	1.3e-21	29-May-2012	IPR001254	Peptidase S1/S6, chymotrypsin/Hap	Molecular Function: serine-type endopeptidase activity (GO:0004252), Biological Process: proteolysis (GO:0006508)
1G10f2_C03_02700015	486	HMMPfam	PF13180	PDZ_2	346	437	8.6e-19	29-May-2012	NULL	NULL
1G10f2_C03_02700015	486	Seg	seg	seg	54	67	NA	29-May-2012	NULL	NULL
1G10f2_C03_02700015	486	Seg	seg	seg	160	169	NA	29-May-2012	NULL	NULL
1G10f2_C03_02700015	486	Seg	seg	seg	313	322	NA	29-May-2012	NULL	NULL
1G10f2_C03_02700015	486	Seg	seg	seg	436	451	NA	29-May-2012	NULL	NULL
1G10f2_C03_02700015	486	Seg	seg	seg	463	486	NA	29-May-2012	NULL	NULL
1G10f2_C03_02700015	486	ProfileScan	PS50106	PDZ	326	428	9732	29-May-2012	IPR001478	PDZ domain	Molecular Function: protein binding (GO:0005515)
1G10f2_C03_02700015	486	Gene3D	G3DSA:2.40.10.10	no description	127	238	1.9e-33	29-May-2012	NULL	NULL
1G10f2_C03_02700015	486	Gene3D	G3DSA:2.40.10.10	no description	239	341	1.6e-40	29-May-2012	NULL	NULL
1G10f2_C03_02700015	486	Gene3D	G3DSA:2.30.42.10	no description	345	441	1.4e-22	29-May-2012	NULL	NULL
1G10f2_C03_02700015	486	TMHMM	tmhmm	transmembrane_regions	68	88	NA	29-May-2012	NULL	NULL
1G10f2_C03_02700015	486	superfamily	SSF50494	Trypsin-like serine proteases	67	356	4.9e-64	29-May-2012	IPR009003	Peptidase cysteine/serine, trypsin-like	Molecular Function: catalytic activity (GO:0003824)
1G10f2_C03_02700015	486	superfamily	SSF50156	PDZ domain-like	344	442	7.8e-21	29-May-2012	IPR001478	PDZ domain	Molecular Function: protein binding (GO:0005515)
1G10f2_C03_02700015	486	HMMPanther	PTHR22939:SF10	SERINE PROTEASE DO/HTRA-RELATED	82	449	1.7e-116	29-May-2012	NULL	NULL
1G10f2_C03_02700015	486	HMMPanther	PTHR22939	FAMILY NOT NAMED	82	449	1.7e-116	29-May-2012	NULL	NULL
1G10f2_C03_02700017	742	HAMAP	MF_01588	DNA_ligase_A	23	734	10071	29-May-2012	IPR001679	NAD-dependent DNA ligase	Molecular Function: DNA ligase (NAD+) activity (GO:0003911), Biological Process: DNA replication (GO:0006260), Biological Process: DNA repair (GO:0006281)
1G10f2_C03_02700017	742	HMMPIR	PIRSF001604	DNA ligase (NAD), LigA type	24	738	1.3e-297	29-May-2012	IPR001679	NAD-dependent DNA ligase	Molecular Function: DNA ligase (NAD+) activity (GO:0003911), Biological Process: DNA replication (GO:0006260), Biological Process: DNA repair (GO:0006281)
1G10f2_C03_02700017	742	PatternScan	PS01055	DNA_LIGASE_N1	143	172	NA	29-May-2012	IPR018239	NAD-dependent DNA ligase, active site	Molecular Function: DNA ligase (NAD+) activity (GO:0003911), Biological Process: DNA replication (GO:0006260), Biological Process: DNA repair (GO:0006281)
1G10f2_C03_02700017	742	PatternScan	PS01056	DNA_LIGASE_N2	365	380	NA	29-May-2012	IPR018239	NAD-dependent DNA ligase, active site	Molecular Function: DNA ligase (NAD+) activity (GO:0003911), Biological Process: DNA replication (GO:0006260), Biological Process: DNA repair (GO:0006281)
1G10f2_C03_02700017	742	Gene3D	G3DSA:1.10.287.610	no description	30	90	7e-20	29-May-2012	NULL	NULL
1G10f2_C03_02700017	742	Gene3D	G3DSA:3.30.470.30	no description	148	285	4.9e-47	29-May-2012	NULL	NULL
1G10f2_C03_02700017	742	Gene3D	G3DSA:2.40.50.140	no description	353	424	4.1e-30	29-May-2012	IPR012340	Nucleic acid-binding, OB-fold
1G10f2_C03_02700017	742	Gene3D	G3DSA:1.10.150.20	no description	468	520	1.9e-16	29-May-2012	NULL	NULL
1G10f2_C03_02700017	742	Gene3D	G3DSA:1.10.150.20	no description	557	637	1.6e-22	29-May-2012	NULL	NULL
1G10f2_C03_02700017	742	Gene3D	G3DSA:3.40.50.10190	no description	660	738	1e-23	29-May-2012	NULL	NULL
1G10f2_C03_02700017	742	HMMPanther	PTHR11107:SF5	DNA LIGASE, NAD-DEPENDENT	31	739	5.2e-273	29-May-2012	NULL	NULL
1G10f2_C03_02700017	742	HMMPanther	PTHR11107	FAMILY NOT NAMED	31	739	5.2e-273	29-May-2012	NULL	NULL
1G10f2_C03_02700017	742	HMMPfam	PF01653	DNA_ligase_aden	32	352	1.5e-115	29-May-2012	IPR013839	NAD-dependent DNA ligase, adenylation	Molecular Function: DNA ligase (NAD+) activity (GO:0003911)
1G10f2_C03_02700017	742	HMMPfam	PF03120	DNA_ligase_OB	354	433	7.4e-31	29-May-2012	IPR004150	NAD-dependent DNA ligase, OB-fold	Molecular Function: DNA ligase (NAD+) activity (GO:0003911), Biological Process: DNA replication (GO:0006260), Biological Process: DNA repair (GO:0006281)
1G10f2_C03_02700017	742	HMMPfam	PF12826	HHH_2	563	625	1.7e-18	29-May-2012	NULL	NULL
1G10f2_C03_02700017	742	HMMPfam	PF00533	BRCT	662	732	7.5e-11	29-May-2012	IPR001357	BRCT domain	Cellular Component: intracellular (GO:0005622)
1G10f2_C03_02700017	742	HMMPfam	PF03119	DNA_ligase_ZBD	442	467	2.3e-08	29-May-2012	IPR004149	Zinc-finger, NAD-dependent DNA ligase C4-type	Molecular Function: DNA ligase (NAD+) activity (GO:0003911), Biological Process: DNA replication (GO:0006260), Biological Process: DNA repair (GO:0006281)
1G10f2_C03_02700017	742	ProfileScan	PS50172	BRCT	658	742	15287	29-May-2012	IPR001357	BRCT domain	Cellular Component: intracellular (GO:0005622)
1G10f2_C03_02700017	742	HMMSmart	SM00532	Ligase N family	32	481	8.5e-242	29-May-2012	IPR013840	NAD-dependent DNA ligase, N-terminal	Molecular Function: DNA ligase (NAD+) activity (GO:0003911)
1G10f2_C03_02700017	742	HMMSmart	SM00292	breast cancer carboxy-terminal domain	660	737	1.6e-11	29-May-2012	IPR001357	BRCT domain	Cellular Component: intracellular (GO:0005622)
1G10f2_C03_02700017	742	superfamily	SSF56091	DNA ligase/mRNA capping enzyme, catalytic domain	29	352	2.6e-111	29-May-2012	NULL	NULL
1G10f2_C03_02700017	742	superfamily	SSF47781	RuvA domain 2-like	437	639	2.1e-55	29-May-2012	IPR010994	RuvA domain 2-like
1G10f2_C03_02700017	742	superfamily	SSF50249	Nucleic acid-binding proteins	351	436	9e-30	29-May-2012	IPR016027	Nucleic acid-binding, OB-fold-like
1G10f2_C03_02700017	742	superfamily	SSF52113	BRCT domain	656	739	2e-19	29-May-2012	IPR001357	BRCT domain	Cellular Component: intracellular (GO:0005622)
1G10f2_C03_02700017	742	Seg	seg	seg	27	38	NA	29-May-2012	NULL	NULL
1G10f2_C03_02700017	742	Seg	seg	seg	111	122	NA	29-May-2012	NULL	NULL
1G10f2_C03_02700017	742	Seg	seg	seg	638	655	NA	29-May-2012	NULL	NULL
1G10f2_C03_02700017	742	HMMTigr	TIGR00575	dnlj: DNA ligase, NAD-dependent	40	730	1.5e-235	29-May-2012	IPR001679	NAD-dependent DNA ligase	Molecular Function: DNA ligase (NAD+) activity (GO:0003911), Biological Process: DNA replication (GO:0006260), Biological Process: DNA repair (GO:0006281)
1G10f2_C03_02700019	282	HMMPfam	PF13411	MerR_1	14	79	2.6e-15	29-May-2012	NULL	NULL
1G10f2_C03_02700019	282	Gene3D	G3DSA:1.10.1660.10	no description	14	131	6.8e-25	29-May-2012	NULL	NULL
1G10f2_C03_02700019	282	Gene3D	G3DSA:3.20.80.10	no description	132	278	3.9e-14	29-May-2012	NULL	NULL
1G10f2_C03_02700019	282	ProfileScan	PS50937	HTH_MERR_2	12	82	24927	29-May-2012	IPR000551	Transcription regulator HTH, MerR	Molecular Function: sequence-specific DNA binding transcription factor activity (GO:0003700), Biological Process: regulation of transcription, DNA-dependent (GO:0006355)
1G10f2_C03_02700019	282	superfamily	SSF46955	Putative DNA-binding domain	13	134	2.1e-25	29-May-2012	IPR009061	DNA binding domain, putative	Molecular Function: nucleotide binding (GO:0000166)
1G10f2_C03_02700019	282	superfamily	SSF55136	Probable bacterial effector-binding domain	128	279	1e-12	29-May-2012	IPR011256	Regulatory factor, effector, bacterial
1G10f2_C03_02700019	282	Coil	coil	coiled-coil	85	113	NA	29-May-2012	NULL	NULL
1G10f2_C03_02700019	282	HMMSmart	SM00422	helix_turn_helix, mercury resistance	13	83	2.4e-15	29-May-2012	IPR000551	Transcription regulator HTH, MerR	Molecular Function: sequence-specific DNA binding transcription factor activity (GO:0003700), Biological Process: regulation of transcription, DNA-dependent (GO:0006355)
1G10f2_C03_02700020	448	SignalPHMM	SignalP-NN(euk)	signal-peptide	1	34	NA	29-May-2012	NULL	NULL
1G10f2_C03_02700020	448	TMHMM	tmhmm	transmembrane_regions	10	30	NA	29-May-2012	NULL	NULL
1G10f2_C03_02700020	448	TMHMM	tmhmm	transmembrane_regions	59	81	NA	29-May-2012	NULL	NULL
1G10f2_C03_02700020	448	TMHMM	tmhmm	transmembrane_regions	96	114	NA	29-May-2012	NULL	NULL
1G10f2_C03_02700020	448	TMHMM	tmhmm	transmembrane_regions	133	155	NA	29-May-2012	NULL	NULL
1G10f2_C03_02700020	448	TMHMM	tmhmm	transmembrane_regions	165	185	NA	29-May-2012	NULL	NULL
1G10f2_C03_02700020	448	TMHMM	tmhmm	transmembrane_regions	191	211	NA	29-May-2012	NULL	NULL
1G10f2_C03_02700020	448	TMHMM	tmhmm	transmembrane_regions	252	272	NA	29-May-2012	NULL	NULL
1G10f2_C03_02700020	448	TMHMM	tmhmm	transmembrane_regions	278	298	NA	29-May-2012	NULL	NULL
1G10f2_C03_02700020	448	TMHMM	tmhmm	transmembrane_regions	319	339	NA	29-May-2012	NULL	NULL
1G10f2_C03_02700020	448	TMHMM	tmhmm	transmembrane_regions	358	378	NA	29-May-2012	NULL	NULL
1G10f2_C03_02700020	448	TMHMM	tmhmm	transmembrane_regions	383	403	NA	29-May-2012	NULL	NULL
1G10f2_C03_02700020	448	TMHMM	tmhmm	transmembrane_regions	417	437	NA	29-May-2012	NULL	NULL
1G10f2_C03_02700020	448	HMMPanther	PTHR11206:SF23	PUTATIVE NA+-DRIVEN MULTIDRUG EFFLUX PUMP	2	431	9e-79	29-May-2012	NULL	NULL
1G10f2_C03_02700020	448	HMMPanther	PTHR11206	FAMILY NOT NAMED	2	431	9e-79	29-May-2012	IPR002528	Multi antimicrobial extrusion protein	Biological Process: drug transmembrane transport (GO:0006855), Molecular Function: drug transmembrane transporter activity (GO:0015238), Molecular Function: antiporter activity (GO:0015297), Cellular Component: membrane (GO:0016020), Biological Process: transmembrane transport (GO:0055085)
1G10f2_C03_02700020	448	HMMPfam	PF01554	MatE	20	181	1e-30	29-May-2012	IPR002528	Multi antimicrobial extrusion protein	Biological Process: drug transmembrane transport (GO:0006855), Molecular Function: drug transmembrane transporter activity (GO:0015238), Molecular Function: antiporter activity (GO:0015297), Cellular Component: membrane (GO:0016020), Biological Process: transmembrane transport (GO:0055085)
1G10f2_C03_02700020	448	HMMPfam	PF01554	MatE	242	403	6.7e-24	29-May-2012	IPR002528	Multi antimicrobial extrusion protein	Biological Process: drug transmembrane transport (GO:0006855), Molecular Function: drug transmembrane transporter activity (GO:0015238), Molecular Function: antiporter activity (GO:0015297), Cellular Component: membrane (GO:0016020), Biological Process: transmembrane transport (GO:0055085)
1G10f2_C03_02700020	448	HMMTigr	TIGR00797	matE: MATE efflux family protein	20	411	2.1e-70	29-May-2012	IPR002528	Multi antimicrobial extrusion protein	Biological Process: drug transmembrane transport (GO:0006855), Molecular Function: drug transmembrane transporter activity (GO:0015238), Molecular Function: antiporter activity (GO:0015297), Cellular Component: membrane (GO:0016020), Biological Process: transmembrane transport (GO:0055085)
1G10f2_C03_02700021	352	Gene3D	G3DSA:3.20.20.70	no description	6	166	7.6e-29	29-May-2012	IPR013785	Aldolase-type TIM barrel	Molecular Function: catalytic activity (GO:0003824)
1G10f2_C03_02700021	352	HMMPanther	PTHR22960	FAMILY NOT NAMED	8	352	1.1e-116	29-May-2012	NULL	NULL
1G10f2_C03_02700021	352	HMMTigr	TIGR02666	moaA: molybdenum cofactor biosynthesis protein A	8	352	7.5e-97	29-May-2012	IPR013483	Molybdenum cofactor biosynthesis protein A	Biological Process: Mo-molybdopterin cofactor biosynthetic process (GO:0006777), Molecular Function: metal ion binding (GO:0046872)
1G10f2_C03_02700021	352	HMMPfam	PF06463	Mob_synth_C	255	338	1.2e-25	29-May-2012	IPR010505	Molybdenum cofactor synthesis C-terminal	Biological Process: Mo-molybdopterin cofactor biosynthetic process (GO:0006777), Cellular Component: molybdopterin synthase complex (GO:0019008), Molecular Function: 4 iron, 4 sulfur cluster binding (GO:0051539)
1G10f2_C03_02700021	352	HMMPfam	PF04055	Radical_SAM	21	172	4.5e-23	29-May-2012	IPR007197	Radical SAM	Molecular Function: catalytic activity (GO:0003824), Molecular Function: iron-sulfur cluster binding (GO:0051536)
1G10f2_C03_02700021	352	HMMPfam	PF13353	Fer4_12	23	124	1.6e-07	29-May-2012	NULL	NULL
1G10f2_C03_02700021	352	PatternScan	PS01305	MOAA_NIFB_PQQE	21	32	NA	29-May-2012	IPR000385	MoaA/nifB/pqqE, iron-sulphur binding, conserved site	Molecular Function: catalytic activity (GO:0003824), Molecular Function: metal ion binding (GO:0046872), Molecular Function: 4 iron, 4 sulfur cluster binding (GO:0051539)
1G10f2_C03_02700021	352	HMMSmart	SM00729	Elongator protein 3, MiaB family, Radical SA	15	223	4.1e-08	29-May-2012	IPR006638	Elongator protein 3/MiaB/NifB	Molecular Function: catalytic activity (GO:0003824), Molecular Function: iron-sulfur cluster binding (GO:0051536)
1G10f2_C03_02700021	352	superfamily	SSF102114	Radical SAM enzymes	7	305	6.9e-63	29-May-2012	NULL	NULL
1G10f2_C03_02700023	430	Seg	seg	seg	5	20	NA	29-May-2012	NULL	NULL
1G10f2_C03_02700023	430	Seg	seg	seg	25	36	NA	29-May-2012	NULL	NULL
1G10f2_C03_02700023	430	Seg	seg	seg	232	261	NA	29-May-2012	NULL	NULL
1G10f2_C03_02700023	430	HMMPanther	PTHR26250	FAMILY NOT NAMED	51	243	4e-64	29-May-2012	IPR023045	Molybdenum cofactor biosynthesis C
1G10f2_C03_02700023	430	HMMTigr	TIGR00176	mobB: molybdopterin-guanine dinucleotide biosynthe	260	378	3.4e-32	29-May-2012	IPR004435	Molybdopterin-guanine dinucleotide biosynthesis protein B (MobB), conserved domain	Molecular Function: GTP binding (GO:0005525), Biological Process: Mo-molybdopterin cofactor biosynthetic process (GO:0006777)
1G10f2_C03_02700023	430	superfamily	SSF55040	Molybdenum cofactor biosynthesis protein C, MoaC	62	226	9.6e-53	29-May-2012	IPR002820	Molybdopterin cofactor biosynthesis C (MoaC) domain	Biological Process: Mo-molybdopterin cofactor biosynthetic process (GO:0006777)
1G10f2_C03_02700023	430	superfamily	SSF52540	P-loop containing nucleoside triphosphate hydrolases	256	430	2.1e-17	29-May-2012	NULL	NULL
1G10f2_C03_02700023	430	HMMPfam	PF01967	MoaC	66	220	2.6e-48	29-May-2012	IPR002820	Molybdopterin cofactor biosynthesis C (MoaC) domain	Biological Process: Mo-molybdopterin cofactor biosynthetic process (GO:0006777)
1G10f2_C03_02700023	430	HMMPfam	PF03205	MobB	258	373	6.9e-28	29-May-2012	NULL	NULL
1G10f2_C03_02700023	430	Gene3D	G3DSA:3.30.70.640	no description	54	227	3.7e-61	29-May-2012	IPR002820	Molybdopterin cofactor biosynthesis C (MoaC) domain	Biological Process: Mo-molybdopterin cofactor biosynthetic process (GO:0006777)
1G10f2_C03_02700023	430	Gene3D	G3DSA:3.40.50.300	no description	257	429	8.5e-43	29-May-2012	NULL	NULL
1G3_G03_01000003	112	Gene3D	G3DSA:3.30.420.10	no description	3	107	7e-15	29-May-2012	NULL	NULL
1G3_G03_01000003	112	superfamily	SSF53098	Ribonuclease H-like	2	110	8.1e-17	29-May-2012	IPR012337	Ribonuclease H-like domain	Molecular Function: nucleic acid binding (GO:0003676)
1G3_G03_01000005	162	Gene3D	G3DSA:2.40.50.140	no description	10	109	8.4e-21	29-May-2012	IPR012340	Nucleic acid-binding, OB-fold
1G3_G03_01000005	162	HMMPfam	PF00436	SSB	10	107	1.8e-19	29-May-2012	IPR000424	Primosome PriB/single-strand DNA-binding	Molecular Function: single-stranded DNA binding (GO:0003697)
1G3_G03_01000005	162	ProfileScan	PS50935	SSB	4	111	19.4	29-May-2012	IPR000424	Primosome PriB/single-strand DNA-binding	Molecular Function: single-stranded DNA binding (GO:0003697)
1G3_G03_01000005	162	superfamily	SSF50249	Nucleic acid-binding proteins	9	152	7.7e-25	29-May-2012	IPR016027	Nucleic acid-binding, OB-fold-like
1G3_G03_01000005	162	HMMPIR	PIRSF002070	Single-strand binding protein	5	150	3.7e-11	29-May-2012	IPR011344	Single-strand DNA-binding	Molecular Function: single-stranded DNA binding (GO:0003697), Biological Process: DNA replication (GO:0006260)
1G3_G03_01000005	162	HMMPanther	PTHR10302	SINGLE-STRANDED DNA-BINDING PROTEIN	1	108	1.3e-05	29-May-2012	IPR011344	Single-strand DNA-binding	Molecular Function: single-stranded DNA binding (GO:0003697), Biological Process: DNA replication (GO:0006260)
1G3_G03_01000005	162	HMMTigr	TIGR00621	ssb: single-strand binding protein	10	117	6.9e-17	29-May-2012	IPR011344	Single-strand DNA-binding	Molecular Function: single-stranded DNA binding (GO:0003697), Biological Process: DNA replication (GO:0006260)
1G3_G03_01000011	251	Seg	seg	seg	128	155	NA	29-May-2012	NULL	NULL
1G3_G03_01000012	154	Coil	coil	coiled-coil	24	45	NA	29-May-2012	NULL	NULL
1G3_G03_01000013	263	HMMPfam	PF08751	TrwC	20	190	2e-42	29-May-2012	IPR014862	TrwC relaxase
1G3_G03_01000013	263	superfamily	SSF55464	Origin of replication-binding domain, RBD-like	9	190	8.2e-39	29-May-2012	NULL	NULL
1G3_G03_01000013	263	Seg	seg	seg	191	208	NA	29-May-2012	NULL	NULL
1G3_G03_01000016	1439	HMMSmart	SM00382	ATPases associated with a variety of cellula	302	626	0.00024	29-May-2012	IPR003593	AAA+ ATPase domain	Molecular Function: nucleotide binding (GO:0000166), Molecular Function: nucleoside-triphosphatase activity (GO:0017111)
1G3_G03_01000016	1439	Seg	seg	seg	1049	1066	NA	29-May-2012	NULL	NULL
1G3_G03_01000016	1439	Seg	seg	seg	1326	1336	NA	29-May-2012	NULL	NULL
1G3_G03_01000016	1439	superfamily	SSF52540	P-loop containing nucleoside triphosphate hydrolases	111	481	4.4e-22	29-May-2012	NULL	NULL
1G3_G03_01000016	1439	superfamily	SSF52540	P-loop containing nucleoside triphosphate hydrolases	431	753	4.7e-21	29-May-2012	NULL	NULL
1G3_G03_01000016	1439	superfamily	SSF56731	DNA primase core	1088	1417	5.6e-18	29-May-2012	NULL	NULL
1G3_G03_01000016	1439	superfamily	SSF55464	Origin of replication-binding domain, RBD-like	1	87	2e-12	29-May-2012	NULL	NULL
1G3_G03_01000016	1439	HMMPfam	PF13604	AAA_30	288	484	1.1e-35	29-May-2012	NULL	NULL
1G3_G03_01000016	1439	HMMPfam	PF08275	Toprim_N	1126	1221	3.1e-11	29-May-2012	IPR013264	DNA primase, catalytic core, N-terminal
1G3_G03_01000016	1439	HMMPfam	PF08751	TrwC	3	86	4.8e-05	29-May-2012	IPR014862	TrwC relaxase
1G3_G03_01000016	1439	Coil	coil	coiled-coil	43	64	NA	29-May-2012	NULL	NULL
1G3_G03_01000016	1439	Gene3D	G3DSA:3.40.50.300	no description	294	481	8.5e-17	29-May-2012	NULL	NULL
1G3_G03_01000016	1439	Gene3D	G3DSA:3.90.980.10	no description	1106	1211	1.4e-11	29-May-2012	IPR013264	DNA primase, catalytic core, N-terminal
1G3_G03_01000019	208	Seg	seg	seg	25	36	NA	29-May-2012	NULL	NULL
1G3_G03_01000021	271	SignalPHMM	SignalP-NN(euk)	signal-peptide	1	36	NA	29-May-2012	NULL	NULL
1G3_G03_01000021	271	TMHMM	tmhmm	transmembrane_regions	21	41	NA	29-May-2012	NULL	NULL
1G3_G03_01000021	271	Seg	seg	seg	58	77	NA	29-May-2012	NULL	NULL
1G3_G03_01000021	271	Seg	seg	seg	262	269	NA	29-May-2012	NULL	NULL
1G3_G03_01000022	466	Seg	seg	seg	39	63	NA	29-May-2012	NULL	NULL
1G3_G03_01000022	466	Seg	seg	seg	67	85	NA	29-May-2012	NULL	NULL
1G3_G03_01000022	466	Seg	seg	seg	91	108	NA	29-May-2012	NULL	NULL
1G3_G03_01000022	466	Seg	seg	seg	137	149	NA	29-May-2012	NULL	NULL
1G3_G03_01000022	466	Seg	seg	seg	171	181	NA	29-May-2012	NULL	NULL
1G3_G03_01000022	466	Seg	seg	seg	371	422	NA	29-May-2012	NULL	NULL
1G3_G03_01000022	466	Seg	seg	seg	439	463	NA	29-May-2012	NULL	NULL
1G3_G03_01000022	466	Coil	coil	coiled-coil	349	370	NA	29-May-2012	NULL	NULL
1G3_G03_01000022	466	Coil	coil	coiled-coil	377	403	NA	29-May-2012	NULL	NULL
1G3_G03_01000026	671	Gene3D	G3DSA:3.40.50.300	no description	456	651	2.2e-17	29-May-2012	NULL	NULL
1G3_G03_01000026	671	superfamily	SSF52540	P-loop containing nucleoside triphosphate hydrolases	177	660	8e-25	29-May-2012	NULL	NULL
1G3_G03_01000026	671	TMHMM	tmhmm	transmembrane_regions	105	125	NA	29-May-2012	NULL	NULL
1G3_G03_01000026	671	TMHMM	tmhmm	transmembrane_regions	131	153	NA	29-May-2012	NULL	NULL
1G3_G03_01000026	671	Seg	seg	seg	111	124	NA	29-May-2012	NULL	NULL
1G3_G03_01000026	671	Seg	seg	seg	126	154	NA	29-May-2012	NULL	NULL
1G3_G03_01000026	671	Seg	seg	seg	379	384	NA	29-May-2012	NULL	NULL
1G3_G03_01000026	671	HMMPfam	PF12696	TraG-D_C	517	636	8.7e-20	29-May-2012	NULL	NULL
1G3_G03_01000027	369	superfamily	SSF52540	P-loop containing nucleoside triphosphate hydrolases	7	344	2.6e-12	29-May-2012	NULL	NULL
1G3_G03_01000027	369	Seg	seg	seg	4	19	NA	29-May-2012	NULL	NULL
1G3_G03_01000027	369	Seg	seg	seg	306	318	NA	29-May-2012	NULL	NULL
1G3_G03_01000027	369	HMMPfam	PF12846	AAA_10	5	317	1.7e-49	29-May-2012	NULL	NULL
1G3_G03_01000027	369	Gene3D	G3DSA:3.40.50.300	no description	178	342	3.1e-07	29-May-2012	NULL	NULL
1H10_H10_03300001	546	superfamily	SSF51905	FAD/NAD(P)-binding domain	104	546	4.9e-27	29-May-2012	NULL	NULL
1H10_H10_03300001	546	Seg	seg	seg	319	331	NA	29-May-2012	NULL	NULL
1H10_H10_03300001	546	Seg	seg	seg	467	480	NA	29-May-2012	NULL	NULL
1H10_H10_03300001	546	Gene3D	G3DSA:3.50.50.60	no description	492	543	1.3e-25	29-May-2012	NULL	NULL
1H10_H10_03300001	546	HMMPanther	PTHR10617:SF52	SUBFAMILY NOT NAMED	57	388	1e-85	29-May-2012	NULL	NULL
1H10_H10_03300001	546	HMMPanther	PTHR10617	ELECTRON TRANSFER FLAVOPROTEIN-UBIQUINONE OXIDOREDUCTASE	57	388	1e-85	29-May-2012	NULL	NULL
1H10_H10_03300001	546	HMMPfam	PF07992	Pyr_redox_2	111	284	5.8e-08	29-May-2012	IPR023753	Pyridine nucleotide-disulphide oxidoreductase, FAD/NAD(P)-binding domain	Molecular Function: oxidoreductase activity (GO:0016491), Biological Process: oxidation-reduction process (GO:0055114)
1H10_H10_03300004	423	Seg	seg	seg	13	29	NA	29-May-2012	NULL	NULL
1H10_H10_03300004	423	Gene3D	G3DSA:3.50.50.60	no description	366	422	3.2e-27	29-May-2012	NULL	NULL
1H10_H10_03300004	423	Gene3D	G3DSA:2.40.30.10	no description	216	299	6.5e-10	29-May-2012	NULL	NULL
1H10_H10_03300004	423	SignalPHMM	SignalP-NN(euk)	signal-peptide	1	21	NA	29-May-2012	NULL	NULL
1H10_H10_03300004	423	HMMPanther	PTHR10617	ELECTRON TRANSFER FLAVOPROTEIN-UBIQUINONE OXIDOREDUCTASE	7	42	1.7e-09	29-May-2012	NULL	NULL
1H10_H10_03300004	423	superfamily	SSF51905	FAD/NAD(P)-binding domain	7	423	2.7e-22	29-May-2012	NULL	NULL
1H10_H10_03300004	423	HMMPfam	PF03486	HI0933_like	7	421	1.5e-63	29-May-2012	IPR004792	Conserved hypothetical protein CHP00275, flavoprotein HI0933-like
1H10_H10_03300005	276	HMMPfam	PF10609	ParA	137	216	1.8e-35	29-May-2012	IPR019591	ATPase-like, ParA/MinD
1H10_H10_03300005	276	HMMPfam	PF13614	AAA_31	28	82	8.8e-08	29-May-2012	IPR025669	AAA domain
1H10_H10_03300005	276	superfamily	SSF52540	P-loop containing nucleoside triphosphate hydrolases	10	255	8.4e-57	29-May-2012	NULL	NULL
1H10_H10_03300005	276	HMMPanther	PTHR23264:SF4	MRP-RELATED NUCLEOTIDE-BINDING PROTEIN	19	248	2.6e-103	29-May-2012	NULL	NULL
1H10_H10_03300005	276	HMMPanther	PTHR23264	FAMILY NOT NAMED	19	248	2.6e-103	29-May-2012	NULL	NULL
1H10_H10_03300005	276	PatternScan	PS01215	MRP	134	150	NA	29-May-2012	IPR000808	Mrp, conserved site	Molecular Function: ATP binding (GO:0005524)
1H10_H10_03300005	276	Gene3D	G3DSA:3.40.50.300	no description	17	250	3.8e-90	29-May-2012	NULL	NULL
1H10_H10_03300007	717	superfamily	SSF53649	Alkaline phosphatase-like	403	591	1.8e-07	29-May-2012	IPR017850	Alkaline-phosphatase-like, core domain	Molecular Function: catalytic activity (GO:0003824), Biological Process: metabolic process (GO:0008152)
1H10_H10_03300007	717	SignalPHMM	SignalP-NN(euk)	signal-peptide	1	36	NA	29-May-2012	NULL	NULL
1H10_H10_03300007	717	Seg	seg	seg	21	33	NA	29-May-2012	NULL	NULL
1H10_H10_03300007	717	Seg	seg	seg	155	166	NA	29-May-2012	NULL	NULL
1H10_H10_03300007	717	Seg	seg	seg	228	241	NA	29-May-2012	NULL	NULL
1H10_H10_03300007	717	HMMPfam	PF00884	Sulfatase	359	630	1.7e-22	29-May-2012	IPR000917	Sulfatase	Biological Process: metabolic process (GO:0008152), Molecular Function: sulfuric ester hydrolase activity (GO:0008484)
1H10_H10_03300007	717	TMHMM	tmhmm	transmembrane_regions	14	36	NA	29-May-2012	NULL	NULL
1H10_H10_03300007	717	TMHMM	tmhmm	transmembrane_regions	48	68	NA	29-May-2012	NULL	NULL
1H10_H10_03300007	717	TMHMM	tmhmm	transmembrane_regions	78	98	NA	29-May-2012	NULL	NULL
1H10_H10_03300007	717	TMHMM	tmhmm	transmembrane_regions	119	137	NA	29-May-2012	NULL	NULL
1H10_H10_03300007	717	TMHMM	tmhmm	transmembrane_regions	147	167	NA	29-May-2012	NULL	NULL
1H10_H10_03300007	717	TMHMM	tmhmm	transmembrane_regions	172	192	NA	29-May-2012	NULL	NULL
1H10_H10_03300007	717	TMHMM	tmhmm	transmembrane_regions	221	241	NA	29-May-2012	NULL	NULL
1H10_H10_03300007	717	TMHMM	tmhmm	transmembrane_regions	256	276	NA	29-May-2012	NULL	NULL
1H10_H10_03300009	959	ProfileScan	PS50893	ABC_TRANSPORTER_2	606	943	12358	29-May-2012	IPR003439	ABC transporter-like	Molecular Function: ATP binding (GO:0005524), Molecular Function: ATPase activity (GO:0016887)
1H10_H10_03300009	959	HMMTigr	TIGR00630	uvra: excinuclease ABC subunit A	6	931	0	29-May-2012	IPR004602	UvrABC system subunit A	Biological Process: nucleotide-excision repair (GO:0006289), Cellular Component: excinuclease repair complex (GO:0009380), Molecular Function: excinuclease ABC activity (GO:0009381)
1H10_H10_03300009	959	HMMPfam	PF00005	ABC_tran	780	867	5e-11	29-May-2012	IPR003439	ABC transporter-like	Molecular Function: ATP binding (GO:0005524), Molecular Function: ATPase activity (GO:0016887)
1H10_H10_03300009	959	superfamily	SSF52540	P-loop containing nucleoside triphosphate hydrolases	1	577	3.4e-53	29-May-2012	NULL	NULL
1H10_H10_03300009	959	superfamily	SSF52540	P-loop containing nucleoside triphosphate hydrolases	620	921	1.1e-51	29-May-2012	NULL	NULL
1H10_H10_03300009	959	HMMPanther	PTHR24220:SF103	SUBFAMILY NOT NAMED	1	950	5.1e-115	29-May-2012	NULL	NULL
1H10_H10_03300009	959	HMMPanther	PTHR24220	FAMILY NOT NAMED	1	950	5.1e-115	29-May-2012	NULL	NULL
1H10_H10_03300009	959	Seg	seg	seg	201	213	NA	29-May-2012	NULL	NULL
1H10_H10_03300009	959	Seg	seg	seg	394	401	NA	29-May-2012	NULL	NULL
1H10_H10_03300009	959	Seg	seg	seg	569	583	NA	29-May-2012	NULL	NULL
1H10_H10_03300009	959	Seg	seg	seg	640	658	NA	29-May-2012	NULL	NULL
1H10_H10_03300009	959	Seg	seg	seg	873	886	NA	29-May-2012	NULL	NULL
1H10_H10_03300009	959	Seg	seg	seg	911	928	NA	29-May-2012	NULL	NULL
1H10_H10_03300009	959	PatternScan	PS00211	ABC_TRANSPORTER_1	495	509	NA	29-May-2012	IPR017871	ABC transporter, conserved site	Molecular Function: ATP binding (GO:0005524), Molecular Function: ATPase activity (GO:0016887)
1H10_H10_03300009	959	PatternScan	PS00211	ABC_TRANSPORTER_1	836	850	NA	29-May-2012	IPR017871	ABC transporter, conserved site	Molecular Function: ATP binding (GO:0005524), Molecular Function: ATPase activity (GO:0016887)
1H10_H10_03300009	959	Gene3D	G3DSA:3.40.50.300	no description	486	603	2.4e-57	29-May-2012	NULL	NULL
1H10_H10_03300009	959	Gene3D	G3DSA:1.20.1580.10	no description	415	485	9.1e-55	29-May-2012	NULL	NULL
1H10_H10_03300009	959	Gene3D	G3DSA:3.30.1490.20	no description	201	241	4.8e-16	29-May-2012	IPR013815	ATP-grasp fold, subdomain 1	Molecular Function: catalytic activity (GO:0003824), Molecular Function: ATP binding (GO:0005524)
1H10_H10_03300009	959	Gene3D	G3DSA:1.10.8.280	no description	295	414	2.4e-29	29-May-2012	NULL	NULL
1H10_H10_03300009	959	Gene3D	G3DSA:3.40.50.300	no description	827	949	1.4e-60	29-May-2012	NULL	NULL
1H10_H10_03300009	959	Gene3D	G3DSA:1.20.1580.10	no description	700	826	6.9e-52	29-May-2012	NULL	NULL
1H10_H10_03300009	959	HAMAP	MF_00205	UvrA	3	946	22342	29-May-2012	IPR004602	UvrABC system subunit A	Biological Process: nucleotide-excision repair (GO:0006289), Cellular Component: excinuclease repair complex (GO:0009380), Molecular Function: excinuclease ABC activity (GO:0009381)
1H10_H10_03300011	166	HMMTigr	TIGR00011	YbaK_EbsC	10	163	5.0000000000000137E-51	29-May-2012	IPR004369	Prolyl-tRNA editing protein, YbaK/EbsC	Biological Process: regulation of transcription, DNA-dependent (GO:0006355)
1H10_H10_03300011	166	superfamily	SSF55826	YbaK/aa-tRNA-synth-assoc-reg	10	164	4.3000017064586884E-38	29-May-2012	IPR007214	YbaK/aminoacyl-tRNA synthetase-associated domain
1H10_H10_03300011	166	HMMPfam	PF04073	YbaK	42	154	1.3000000000000007E-22	29-May-2012	IPR007214	YbaK/aminoacyl-tRNA synthetase-associated domain
1H10_H10_03300011	166	Gene3D	G3DSA:3.90.960.10	YbaK/aa-tRNA-synth-assoc-reg	5	164	1.2999999999999798E-53	29-May-2012	IPR007214	YbaK/aminoacyl-tRNA synthetase-associated domain
1H10_H10_03300013	526	FPrintScan	PR01806	VIRFACTRMVIN	39	58	1.7e-11	29-May-2012	IPR004268	Flagellin assembly, membrane protein MviN
1H10_H10_03300013	526	FPrintScan	PR01806	VIRFACTRMVIN	58	74	1.7e-11	29-May-2012	IPR004268	Flagellin assembly, membrane protein MviN
1H10_H10_03300013	526	FPrintScan	PR01806	VIRFACTRMVIN	138	162	1.7e-11	29-May-2012	IPR004268	Flagellin assembly, membrane protein MviN
1H10_H10_03300013	526	FPrintScan	PR01806	VIRFACTRMVIN	162	183	1.7e-11	29-May-2012	IPR004268	Flagellin assembly, membrane protein MviN
1H10_H10_03300013	526	FPrintScan	PR01806	VIRFACTRMVIN	270	296	1.7e-11	29-May-2012	IPR004268	Flagellin assembly, membrane protein MviN
1H10_H10_03300013	526	TMHMM	tmhmm	transmembrane_regions	15	35	NA	29-May-2012	NULL	NULL
1H10_H10_03300013	526	TMHMM	tmhmm	transmembrane_regions	54	74	NA	29-May-2012	NULL	NULL
1H10_H10_03300013	526	TMHMM	tmhmm	transmembrane_regions	95	117	NA	29-May-2012	NULL	NULL
1H10_H10_03300013	526	TMHMM	tmhmm	transmembrane_regions	136	156	NA	29-May-2012	NULL	NULL
1H10_H10_03300013	526	TMHMM	tmhmm	transmembrane_regions	171	191	NA	29-May-2012	NULL	NULL
1H10_H10_03300013	526	TMHMM	tmhmm	transmembrane_regions	197	219	NA	29-May-2012	NULL	NULL
1H10_H10_03300013	526	TMHMM	tmhmm	transmembrane_regions	240	260	NA	29-May-2012	NULL	NULL
1H10_H10_03300013	526	TMHMM	tmhmm	transmembrane_regions	279	299	NA	29-May-2012	NULL	NULL
1H10_H10_03300013	526	TMHMM	tmhmm	transmembrane_regions	320	340	NA	29-May-2012	NULL	NULL
1H10_H10_03300013	526	TMHMM	tmhmm	transmembrane_regions	359	379	NA	29-May-2012	NULL	NULL
1H10_H10_03300013	526	TMHMM	tmhmm	transmembrane_regions	400	420	NA	29-May-2012	NULL	NULL
1H10_H10_03300013	526	TMHMM	tmhmm	transmembrane_regions	426	441	NA	29-May-2012	NULL	NULL
1H10_H10_03300013	526	TMHMM	tmhmm	transmembrane_regions	456	478	NA	29-May-2012	NULL	NULL
1H10_H10_03300013	526	TMHMM	tmhmm	transmembrane_regions	492	514	NA	29-May-2012	NULL	NULL
1H10_H10_03300013	526	Seg	seg	seg	90	108	NA	29-May-2012	NULL	NULL
1H10_H10_03300013	526	Seg	seg	seg	438	448	NA	29-May-2012	NULL	NULL
1H10_H10_03300013	526	Seg	seg	seg	456	473	NA	29-May-2012	NULL	NULL
1H10_H10_03300013	526	HMMPfam	PF03023	MVIN	34	454	6.6e-66	29-May-2012	IPR004268	Flagellin assembly, membrane protein MviN
1H10_H10_03300013	526	SignalPHMM	SignalP-NN(euk)	signal-peptide	1	35	NA	29-May-2012	NULL	NULL
1H10_H10_03300013	526	HMMTigr	TIGR01695	mviN: integral membrane protein MviN	11	524	1.7e-71	29-May-2012	IPR004268	Flagellin assembly, membrane protein MviN
1H10_H10_03300016	648	ProfileScan	PS50151	UVR	230	265	10006	29-May-2012	IPR001943	UVR domain	Molecular Function: protein binding (GO:0005515)
1H10_H10_03300016	648	ProfileScan	PS50164	UVRC_1	23	99	21948	29-May-2012	IPR000305	UvrABC system subunit C, N-terminal
1H10_H10_03300016	648	ProfileScan	PS50165	UVRC_2	281	509	41282	29-May-2012	IPR001162	UvrABC system subunit C, central domain
1H10_H10_03300016	648	superfamily	SSF47781	RuvA domain 2-like	515	632	1.2e-23	29-May-2012	IPR010994	RuvA domain 2-like
1H10_H10_03300016	648	superfamily	SSF82771	GIY-YIG endonuclease	21	105	3.5e-21	29-May-2012	IPR000305	UvrABC system subunit C, N-terminal
1H10_H10_03300016	648	superfamily	SSF46600	C-terminal UvrC-binding domain of UvrB	215	270	2.9e-10	29-May-2012	IPR001943	UVR domain	Molecular Function: protein binding (GO:0005515)
1H10_H10_03300016	648	HMMTigr	TIGR00194	uvrC: excinuclease ABC subunit C	13	612	5.1e-157	29-May-2012	IPR004791	UvrABC system, subunit C	Cellular Component: cytoplasm (GO:0005737), Biological Process: DNA repair (GO:0006281), Cellular Component: excinuclease repair complex (GO:0009380), Molecular Function: excinuclease ABC activity (GO:0009381)
1H10_H10_03300016	648	HMMSmart	SM00465	GIY-YIG type nucleases (URI domain)	22	103	2.5e-21	29-May-2012	IPR000305	UvrABC system subunit C, N-terminal
1H10_H10_03300016	648	HMMPfam	PF08459	UvrC_HhH_N	411	565	1e-49	29-May-2012	IPR001162	UvrABC system subunit C, central domain
1H10_H10_03300016	648	HMMPfam	PF01541	GIY-YIG	23	95	4.2e-09	29-May-2012	IPR000305	UvrABC system subunit C, N-terminal
1H10_H10_03300016	648	HMMPfam	PF12826	HHH_2	585	630	3.2e-08	29-May-2012	NULL	NULL
1H10_H10_03300016	648	HMMPfam	PF02151	UVR	231	263	2.2e-08	29-May-2012	IPR001943	UVR domain	Molecular Function: protein binding (GO:0005515)
1H10_H10_03300016	648	HAMAP	MF_00203	UvrC	9	630	26836	29-May-2012	IPR004791	UvrABC system, subunit C	Cellular Component: cytoplasm (GO:0005737), Biological Process: DNA repair (GO:0006281), Cellular Component: excinuclease repair complex (GO:0009380), Molecular Function: excinuclease ABC activity (GO:0009381)
1H10_H10_03300016	648	Seg	seg	seg	407	421	NA	29-May-2012	NULL	NULL
1H10_H10_03300016	648	Gene3D	G3DSA:3.40.1440.10	no description	22	108	1.6e-24	29-May-2012	IPR000305	UvrABC system subunit C, N-terminal
1H10_H10_03300016	648	Gene3D	G3DSA:4.10.860.10	no description	209	263	4.5e-12	29-May-2012	IPR001943	UVR domain	Molecular Function: protein binding (GO:0005515)
1H10_H10_03300016	648	Gene3D	G3DSA:1.10.150.20	no description	579	631	3.7e-19	29-May-2012	NULL	NULL
1H10_H10_03300016	648	HMMPanther	PTHR11107:SF11	SUBFAMILY NOT NAMED	12	631	9.5e-85	29-May-2012	IPR004791	UvrABC system, subunit C	Cellular Component: cytoplasm (GO:0005737), Biological Process: DNA repair (GO:0006281), Cellular Component: excinuclease repair complex (GO:0009380), Molecular Function: excinuclease ABC activity (GO:0009381)
1H10_H10_03300016	648	HMMPanther	PTHR11107	FAMILY NOT NAMED	12	631	9.5e-85	29-May-2012	NULL	NULL
1H12f_C04_02800001	342	Seg	seg	seg	63	81	NA	29-May-2012	NULL	NULL
1H12f_C04_02800001	342	Seg	seg	seg	184	217	NA	29-May-2012	NULL	NULL
1H12f_C04_02800001	342	Coil	coil	coiled-coil	53	74	NA	29-May-2012	NULL	NULL
1H12f_C04_02800002	46	ProfileScan	PS50126	S1	1	38	10999	29-May-2012	IPR003029	Ribosomal protein S1, RNA-binding domain	Molecular Function: RNA binding (GO:0003723)
1H12f_C04_02800002	46	HMMPanther	PTHR10724	S1 RNA-BINDING DOMAIN-CONTAINING PROTEIN 1	1	37	7e-09	29-May-2012	NULL	NULL
1H12f_C04_02800002	46	Seg	seg	seg	11	23	NA	29-May-2012	NULL	NULL
1H12f_C04_02800002	46	HMMPfam	PF00575	S1	2	37	3.6e-08	29-May-2012	IPR003029	Ribosomal protein S1, RNA-binding domain	Molecular Function: RNA binding (GO:0003723)
1H12f_C04_02800002	46	superfamily	SSF50249	Nucleic acid-binding proteins	1	39	1.2e-06	29-May-2012	IPR016027	Nucleic acid-binding, OB-fold-like
1H12f_C04_02800002	46	Gene3D	G3DSA:2.40.50.140	no description	3	38	2e-08	29-May-2012	IPR012340	Nucleic acid-binding, OB-fold
1H12f_C04_02800003	129	Seg	seg	seg	110	129	NA	29-May-2012	NULL	NULL
1H12f_C04_02800003	129	TMHMM	tmhmm	transmembrane_regions	108	128	NA	29-May-2012	NULL	NULL
1H12f_C04_02800009	442	Seg	seg	seg	102	117	NA	29-May-2012	NULL	NULL
1H12f_C04_02800009	442	Seg	seg	seg	129	141	NA	29-May-2012	NULL	NULL
1H12f_C04_02800009	442	Seg	seg	seg	158	177	NA	29-May-2012	NULL	NULL
1H12f_C04_02800009	442	Seg	seg	seg	182	190	NA	29-May-2012	NULL	NULL
1H12f_C04_02800009	442	Seg	seg	seg	229	242	NA	29-May-2012	NULL	NULL
1H12f_C04_02800009	442	Seg	seg	seg	326	336	NA	29-May-2012	NULL	NULL
1H12f_C04_02800009	442	Seg	seg	seg	342	355	NA	29-May-2012	NULL	NULL
1H12f_C04_02800012	903	Seg	seg	seg	7	19	NA	29-May-2012	NULL	NULL
1H12f_C04_02800012	903	Seg	seg	seg	371	382	NA	29-May-2012	NULL	NULL
1H12f_C04_02800012	903	Seg	seg	seg	515	531	NA	29-May-2012	NULL	NULL
1H12f_C04_02800012	903	Seg	seg	seg	539	551	NA	29-May-2012	NULL	NULL
1H12f_C04_02800012	903	Seg	seg	seg	854	878	NA	29-May-2012	NULL	NULL
1H1f2_C04_02800001	50	HMMTigr	TIGR02684	dnstrm_HI1420: probable addiction module antidote	1	42	2.3e-15	29-May-2012	IPR014057	Addiction module antidote protein, HI1420
1H1f2_C04_02800003	223	Seg	seg	seg	115	129	NA	29-May-2012	NULL	NULL
1H1f2_C04_02800005	338	Seg	seg	seg	133	147	NA	29-May-2012	NULL	NULL
1H1f2_C04_02800005	338	Seg	seg	seg	189	207	NA	29-May-2012	NULL	NULL
1H1f2_C04_02800005	338	Seg	seg	seg	229	238	NA	29-May-2012	NULL	NULL
1H1f2_C04_02800005	338	Seg	seg	seg	243	275	NA	29-May-2012	NULL	NULL
1H1f2_C04_02800010	323	SignalPHMM	SignalP-NN(euk)	signal-peptide	1	35	NA	29-May-2012	NULL	NULL
1H1f2_C04_02800010	323	Seg	seg	seg	19	41	NA	29-May-2012	NULL	NULL
1H1f2_C04_02800010	323	TMHMM	tmhmm	transmembrane_regions	21	41	NA	29-May-2012	NULL	NULL
1H1f2_C04_02800014	1825	PatternScan	PS00626	RCC1_2	1248	1258	NA	29-May-2012	IPR000408	Regulator of chromosome condensation, RCC1
1H1f2_C04_02800014	1825	FPrintScan	PR00633	RCCNDNSATION	1208	1224	1.7e-05	29-May-2012	IPR000408	Regulator of chromosome condensation, RCC1
1H1f2_C04_02800014	1825	FPrintScan	PR00633	RCCNDNSATION	1245	1258	1.7e-05	29-May-2012	IPR000408	Regulator of chromosome condensation, RCC1
1H1f2_C04_02800014	1825	FPrintScan	PR00633	RCCNDNSATION	1264	1280	1.7e-05	29-May-2012	IPR000408	Regulator of chromosome condensation, RCC1
1H1f2_C04_02800014	1825	FPrintScan	PR00633	RCCNDNSATION	1373	1389	1.7e-05	29-May-2012	IPR000408	Regulator of chromosome condensation, RCC1
1H1f2_C04_02800014	1825	TMHMM	tmhmm	transmembrane_regions	1791	1811	NA	29-May-2012	NULL	NULL
1H1f2_C04_02800014	1825	superfamily	SSF50985	RCC1/BLIP-II	1187	1449	1.9e-45	29-May-2012	IPR009091	Regulator of chromosome condensation/beta-lactamase-inhibitor protein II
1H1f2_C04_02800014	1825	superfamily	SSF117074	Hypothetical protein PA1324	1650	1726	4.7e-15	29-May-2012	NULL	NULL
1H1f2_C04_02800014	1825	superfamily	SSF117074	Hypothetical protein PA1324	990	1069	6.7e-09	29-May-2012	NULL	NULL
1H1f2_C04_02800014	1825	HMMPfam	PF13540	RCC1_2	1403	1432	1.5e-06	29-May-2012	NULL	NULL
1H1f2_C04_02800014	1825	HMMPfam	PF00415	RCC1	1206	1258	5e-09	29-May-2012	IPR000408	Regulator of chromosome condensation, RCC1
1H1f2_C04_02800014	1825	HMMPfam	PF00415	RCC1	1261	1308	5.1e-09	29-May-2012	IPR000408	Regulator of chromosome condensation, RCC1
1H1f2_C04_02800014	1825	HMMPfam	PF05738	Cna_B	1677	1730	1e-05	29-May-2012	IPR008454	Collagen-binding surface protein Cna-like, B-type domain
1H1f2_C04_02800014	1825	Gene3D	G3DSA:2.60.40.10	no description	995	1065	5.8e-08	29-May-2012	IPR013783	Immunoglobulin-like fold
1H1f2_C04_02800014	1825	Gene3D	G3DSA:2.130.10.30	no description	1190	1375	3.2e-37	29-May-2012	IPR009091	Regulator of chromosome condensation/beta-lactamase-inhibitor protein II
1H1f2_C04_02800014	1825	Gene3D	G3DSA:2.130.10.30	no description	1376	1481	1.7e-10	29-May-2012	IPR009091	Regulator of chromosome condensation/beta-lactamase-inhibitor protein II
1H1f2_C04_02800014	1825	Gene3D	G3DSA:2.60.40.10	no description	1657	1729	1.7e-12	29-May-2012	IPR013783	Immunoglobulin-like fold
1H1f2_C04_02800014	1825	Seg	seg	seg	10	31	NA	29-May-2012	NULL	NULL
1H1f2_C04_02800014	1825	Seg	seg	seg	304	321	NA	29-May-2012	NULL	NULL
1H1f2_C04_02800014	1825	Seg	seg	seg	871	884	NA	29-May-2012	NULL	NULL
1H1f2_C04_02800014	1825	Seg	seg	seg	1788	1800	NA	29-May-2012	NULL	NULL
1H1f2_C04_02800014	1825	SignalPHMM	SignalP-NN(euk)	signal-peptide	1	31	NA	29-May-2012	NULL	NULL
1H1f2_C04_02800014	1825	HMMPanther	PTHR22870	FAMILY NOT NAMED	1191	1440	1.1e-34	29-May-2012	NULL	NULL
1H1f2_C04_02800014	1825	ProfileScan	PS50012	RCC1_3	1207	1261	14263	29-May-2012	IPR000408	Regulator of chromosome condensation, RCC1
1H1f2_C04_02800014	1825	ProfileScan	PS50012	RCC1_3	1262	1311	10283	29-May-2012	IPR000408	Regulator of chromosome condensation, RCC1
1H1f2_C04_02800017	302	HMMPfam	PF04203	Sortase	110	235	1.4e-18	29-May-2012	IPR005754	Peptidase C60, sortase A/B
1H1f2_C04_02800017	302	superfamily	SSF63817	Sortase	92	238	2.1e-35	29-May-2012	IPR023365	Peptidase C60A/B, sortase domain
1H1f2_C04_02800017	302	Gene3D	G3DSA:2.40.260.10	no description	98	238	1.1e-44	29-May-2012	IPR023365	Peptidase C60A/B, sortase domain
1H1f2_C04_02800017	302	TMHMM	tmhmm	transmembrane_regions	5	25	NA	29-May-2012	NULL	NULL
1H1f2_C04_02800017	302	HMMTigr	TIGR01076	sortase_fam: sortase family protein	108	238	3.2e-39	29-May-2012	IPR005754	Peptidase C60, sortase A/B
1H1f2_C04_02800017	302	SignalPHMM	SignalP-NN(euk)	signal-peptide	1	26	NA	29-May-2012	NULL	NULL
1H1f2_C04_02800017	302	Coil	coil	coiled-coil	44	65	NA	29-May-2012	NULL	NULL
1H1f2_C04_02800020	188	Seg	seg	seg	67	90	NA	29-May-2012	NULL	NULL
1H1f2_C04_02800020	188	Seg	seg	seg	170	180	NA	29-May-2012	NULL	NULL
1H1f2_C04_02800020	188	TMHMM	tmhmm	transmembrane_regions	163	183	NA	29-May-2012	NULL	NULL
1H1f2_C04_02800020	188	HMMTigr	TIGR01167	LPXTG_anchor: LPXTG-motif cell wall anchor domain	157	185	0.00032	29-May-2012	IPR019931	LPXTG-motif cell wall anchor
1H1f2_C04_02800020	188	ProfileScan	PS50847	GRAM_POS_ANCHORING	156	188	8859	29-May-2012	IPR019931	LPXTG-motif cell wall anchor
1H1f2_C04_02800021	155	Gene3D	G3DSA:2.60.120.260	no description	31	87	5.2e-16	29-May-2012	NULL	NULL
1H1f2_C04_02800021	155	Seg	seg	seg	3	13	NA	29-May-2012	NULL	NULL
1H1f2_C04_02800021	155	Seg	seg	seg	103	126	NA	29-May-2012	NULL	NULL
1H1f2_C04_02800021	155	superfamily	SSF49785	Galactose-binding domain-like	38	84	7.3e-08	29-May-2012	IPR008979	Galactose-binding domain-like
1H1f2_C04_02800021	155	HMMPanther	PTHR10066:SF41	SUBFAMILY NOT NAMED	24	84	7.7e-08	29-May-2012	NULL	NULL
1H1f2_C04_02800021	155	HMMPanther	PTHR10066	BETA-GALACTOSIDASE	24	84	7.7e-08	29-May-2012	NULL	NULL
1H4_H04_00900004	351	Seg	seg	seg	14	28	NA	29-May-2012	NULL	NULL
1H4_H04_00900004	351	Seg	seg	seg	318	332	NA	29-May-2012	NULL	NULL
1H4_H04_00900004	351	TMHMM	tmhmm	transmembrane_regions	12	32	NA	29-May-2012	NULL	NULL
1H4_H04_00900004	351	TMHMM	tmhmm	transmembrane_regions	42	62	NA	29-May-2012	NULL	NULL
1H4_H04_00900004	351	TMHMM	tmhmm	transmembrane_regions	82	102	NA	29-May-2012	NULL	NULL
1H4_H04_00900004	351	TMHMM	tmhmm	transmembrane_regions	154	174	NA	29-May-2012	NULL	NULL
1H4_H04_00900004	351	TMHMM	tmhmm	transmembrane_regions	228	248	NA	29-May-2012	NULL	NULL
1H4_H04_00900004	351	TMHMM	tmhmm	transmembrane_regions	254	274	NA	29-May-2012	NULL	NULL
1H4_H04_00900004	351	TMHMM	tmhmm	transmembrane_regions	284	306	NA	29-May-2012	NULL	NULL
1H4_H04_00900004	351	TMHMM	tmhmm	transmembrane_regions	312	332	NA	29-May-2012	NULL	NULL
1H4_H04_00900004	351	HMMPfam	PF01757	Acyl_transf_3	13	324	1.4e-23	29-May-2012	IPR002656	Acyltransferase 3	Molecular Function: transferase activity, transferring acyl groups other than amino-acyl groups (GO:0016747)
1H4_H04_00900004	351	HMMPanther	PTHR23028:SF7	ACYLTRANSFERASE	6	343	1.2e-21	29-May-2012	NULL	NULL
1H4_H04_00900004	351	HMMPanther	PTHR23028	FAMILY NOT NAMED	6	343	1.2e-21	29-May-2012	NULL	NULL
1H4_H04_00900006	147	HMMPfam	PF00583	Acetyltransf_1	52	128	6.9e-13	29-May-2012	IPR000182	GNAT domain	Molecular Function: N-acetyltransferase activity (GO:0008080)
1H4_H04_00900006	147	superfamily	SSF55729	Acyl-CoA N-acyltransferases (Nat)	12	147	6.5e-20	29-May-2012	IPR016181	Acyl-CoA N-acyltransferase
1H4_H04_00900006	147	Gene3D	G3DSA:3.40.630.30	no description	15	139	3.6e-23	29-May-2012	IPR016181	Acyl-CoA N-acyltransferase
1H4_H04_00900006	147	ProfileScan	PS51186	GNAT	5	147	18731	29-May-2012	IPR000182	GNAT domain	Molecular Function: N-acetyltransferase activity (GO:0008080)
1H4_H04_00900006	147	HMMPanther	PTHR23091	FAMILY NOT NAMED	43	135	2.7e-09	29-May-2012	NULL	NULL
1H4_H04_00900009	183	superfamily	SSF88723	SSF88723	1	113	4.999998119564294E-6	29-May-2012	NULL	NULL
1H4_H04_00900009	183	HMMPfam	PF13470	PIN_3	4	109	2.4E-15	29-May-2012	NULL	NULL
1H4_H04_00900010	153	HMMTigr	TIGR01764	excise: DNA binding domain, excisionase family	69	116	2.3e-11	29-May-2012	IPR010093	Excisionase/Xis, DNA-binding	Molecular Function: DNA binding (GO:0003677)
1H4_H04_00900010	153	superfamily	SSF46955	Putative DNA-binding domain	67	119	1.4e-08	29-May-2012	IPR009061	DNA binding domain, putative	Molecular Function: nucleotide binding (GO:0000166)
1H4_H04_00900010	153	Gene3D	G3DSA:1.10.10.10	no description	71	125	0.00064	29-May-2012	IPR011991	Winged helix-turn-helix transcription repressor DNA-binding
1H4_H04_00900010	153	HMMPfam	PF12728	HTH_17	69	119	8.7e-09	29-May-2012	NULL	NULL
1H4_H04_00900013	66	Seg	seg	seg	34	46	NA	29-May-2012	NULL	NULL
1H4_H04_00900015	79	HMMPfam	PF00872	Transposase_mut	7	69	7.5e-11	29-May-2012	IPR001207	Transposase, mutator type	Molecular Function: DNA binding (GO:0003677), Molecular Function: transposase activity (GO:0004803), Biological Process: transposition, DNA-mediated (GO:0006313)
1H4_H04_00900018	440	TMHMM	tmhmm	transmembrane_regions	288	308	NA	29-May-2012	NULL	NULL
1H4_H04_00900018	440	TMHMM	tmhmm	transmembrane_regions	329	351	NA	29-May-2012	NULL	NULL
1H4_H04_00900018	440	TMHMM	tmhmm	transmembrane_regions	406	426	NA	29-May-2012	NULL	NULL
1H4_H04_00900018	440	HMMPfam	PF02687	FtsX	289	433	2e-18	29-May-2012	IPR003838	Permease FtsX-like	Cellular Component: membrane (GO:0016020)
1H4_H04_00900018	440	HMMPfam	PF12704	MacB_PCD	1	255	1.4e-16	29-May-2012	IPR025857	MacB-like periplasmic core domain
1H4_H04_00900018	440	SignalPHMM	SignalP-NN(euk)	signal-peptide	1	26	NA	29-May-2012	NULL	NULL
1H4_H04_00900019	407	HMMPfam	PF02687	FtsX	277	398	3.7999999999999984E-13	29-May-2012	IPR003838	Permease FtsX-like	Cellular Component: membrane (GO:0016020)
1H4_H04_00900019	407	HMMPfam	PF12704	MacB_PCD	12	244	9.200000000000015E-13	29-May-2012	IPR025857	MacB-like periplasmic core domain
1H4_H04_00900020	211	HMMPanther	PTHR24220	FAMILY NOT NAMED	5	205	2.3e-65	29-May-2012	NULL	NULL
1H4_H04_00900020	211	Gene3D	G3DSA:3.40.50.300	no description	4	208	1.7e-53	29-May-2012	NULL	NULL
1H4_H04_00900020	211	HMMPfam	PF00005	ABC_tran	46	158	3e-17	29-May-2012	IPR003439	ABC transporter-like	Molecular Function: ATP binding (GO:0005524), Molecular Function: ATPase activity (GO:0016887)
1H4_H04_00900020	211	superfamily	SSF52540	P-loop containing nucleoside triphosphate hydrolases	7	208	2.4e-56	29-May-2012	NULL	NULL
1H4_H04_00900020	211	ProfileScan	PS50893	ABC_TRANSPORTER_2	5	211	19688	29-May-2012	IPR003439	ABC transporter-like	Molecular Function: ATP binding (GO:0005524), Molecular Function: ATPase activity (GO:0016887)
1H4_H04_00900020	211	PatternScan	PS00211	ABC_TRANSPORTER_1	131	145	NA	29-May-2012	IPR017871	ABC transporter, conserved site	Molecular Function: ATP binding (GO:0005524), Molecular Function: ATPase activity (GO:0016887)
1H4_H04_00900020	211	HMMSmart	SM00382	ATPases associated with a variety of cellula	31	209	1.2e-13	29-May-2012	IPR003593	AAA+ ATPase domain	Molecular Function: nucleotide binding (GO:0000166), Molecular Function: nucleoside-triphosphatase activity (GO:0017111)
1H4_H04_00900022	126	Gene3D	G3DSA:3.30.1330.20	no description	63	112	7e-05	29-May-2012	IPR018316	Tubulin/FtsZ, 2-layer sandwich domain	Molecular Function: GTPase activity (GO:0003924), Molecular Function: GTP binding (GO:0005525), Biological Process: GTP catabolic process (GO:0006184), Cellular Component: protein complex (GO:0043234), Biological Process: protein polymerization (GO:0051258)
1H4_H04_00900026	155	HMMPfam	PF01695	IstB_IS21	3	139	1.5e-46	29-May-2012	IPR002611	IstB-like ATP-binding protein	Molecular Function: ATP binding (GO:0005524)
1H4_H04_00900026	155	superfamily	SSF52540	P-loop containing nucleoside triphosphate hydrolases	6	140	1.3e-20	29-May-2012	NULL	NULL
1H4_H04_00900026	155	HMMSmart	SM00382	ATPases associated with a variety of cellula	8	140	3.4e-06	29-May-2012	IPR003593	AAA+ ATPase domain	Molecular Function: nucleotide binding (GO:0000166), Molecular Function: nucleoside-triphosphatase activity (GO:0017111)
1H4_H04_00900026	155	Gene3D	G3DSA:3.40.50.300	no description	10	140	1.7e-22	29-May-2012	NULL	NULL
1H4_H04_00900029	95	Gene3D	G3DSA:1.10.1680.10	G3DSA:1.10.1680.10	12	89	8.000000000000008E-22	29-May-2012	NULL	NULL
1H4_H04_00900029	95	HMMPfam	PF01527	HTH_Tnp_1	6	76	3.600000000000006E-13	29-May-2012	IPR002514	Transposase IS3/IS911family	Molecular Function: DNA binding (GO:0003677), Molecular Function: transposase activity (GO:0004803), Biological Process: transposition, DNA-mediated (GO:0006313)
1H4_H04_00900029	95	superfamily	SSF46689	Homeodomain_like	6	76	3.799998626447902E-9	29-May-2012	IPR009057	Homeodomain-like	Molecular Function: DNA binding (GO:0003677)
1H4_H04_00900031	250	HMMPfam	PF00665	rve	91	203	8.1e-21	29-May-2012	IPR001584	Integrase, catalytic core	Biological Process: DNA integration (GO:0015074)
1H4_H04_00900031	250	HMMPfam	PF13276	HTH_21	15	64	6.3e-10	29-May-2012	IPR025948	HTH-like domain
1H4_H04_00900031	250	superfamily	SSF53098	Ribonuclease H-like	84	250	1e-34	29-May-2012	IPR012337	Ribonuclease H-like domain	Molecular Function: nucleic acid binding (GO:0003676)
1H4_H04_00900031	250	ProfileScan	PS50994	INTEGRASE	88	248	20267	29-May-2012	IPR001584	Integrase, catalytic core	Biological Process: DNA integration (GO:0015074)
1H4_H04_00900031	250	HMMPanther	PTHR24559:SF94	SUBFAMILY NOT NAMED	26	242	8.4e-24	29-May-2012	NULL	NULL
1H4_H04_00900031	250	HMMPanther	PTHR24559	FAMILY NOT NAMED	26	242	8.4e-24	29-May-2012	NULL	NULL
1H4_H04_00900031	250	Gene3D	G3DSA:3.30.420.10	no description	90	240	2.1e-26	29-May-2012	NULL	NULL
1H4_H04_00900033	170	superfamily	SSF52540	P-loop containing nucleoside triphosphate hydrolases	72	153	3.7e-06	29-May-2012	NULL	NULL
1H4_H04_00900033	170	Gene3D	G3DSA:3.40.50.300	no description	114	153	5.8e-07	29-May-2012	NULL	NULL
1H4_H04_00900033	170	HMMPfam	PF01695	IstB_IS21	71	153	1.4e-14	29-May-2012	IPR002611	IstB-like ATP-binding protein	Molecular Function: ATP binding (GO:0005524)
1H4_H04_00900033	170	Seg	seg	seg	7	16	NA	29-May-2012	NULL	NULL
1H4_H04_00900036	396	Seg	seg	seg	344	355	NA	29-May-2012	NULL	NULL
1H4_H04_00900036	396	superfamily	SSF53098	Ribonuclease H-like	35	192	7.2e-11	29-May-2012	IPR012337	Ribonuclease H-like domain	Molecular Function: nucleic acid binding (GO:0003676)
1H4_H04_00900036	396	Gene3D	G3DSA:3.30.420.10	no description	60	181	7.7e-08	29-May-2012	NULL	NULL
1H4_H04_00900036	396	HMMPfam	PF00665	rve	41	161	5.4e-12	29-May-2012	IPR001584	Integrase, catalytic core	Biological Process: DNA integration (GO:0015074)
1H4_H04_00900036	396	ProfileScan	PS50994	INTEGRASE	34	205	11842	29-May-2012	IPR001584	Integrase, catalytic core	Biological Process: DNA integration (GO:0015074)
1H4_H04_00900037	87	Seg	seg	seg	61	77	NA	29-May-2012	NULL	NULL
1H4_H04_00900040	95	TMHMM	tmhmm	transmembrane_regions	62	82	NA	29-May-2012	NULL	NULL
1H4_H04_00900040	95	HMMPanther	PTHR10188:SF7	L-ASPARAGINASE	1	35	0.00032	29-May-2012	NULL	NULL
1H4_H04_00900040	95	HMMPanther	PTHR10188	L-ASPARAGINASE	1	35	0.00032	29-May-2012	IPR000246	Peptidase T2, asparaginase 2	Molecular Function: hydrolase activity (GO:0016787)
1H4_H04_00900040	95	Seg	seg	seg	41	50	NA	29-May-2012	NULL	NULL
1H6_H06_01700001	86	HMMPfam	PF02661	Fic	5	42	2.9e-14	29-May-2012	IPR003812	Fido domain
1H6_H06_01700001	86	ProfileScan	PS51459	FIDO	1	86	17039	29-May-2012	IPR003812	Fido domain
1H6_H06_01700001	86	HMMPanther	PTHR13504	FAMILY NOT NAMED	5	64	2.5e-19	29-May-2012	NULL	NULL
1H6_H06_01700001	86	superfamily	SSF140931	Fic-like	1	71	1.1e-23	29-May-2012	IPR003812	Fido domain
1H6_H06_01700001	86	Gene3D	G3DSA:1.10.3290.10	no description	3	70	1.5e-26	29-May-2012	NULL	NULL
1H6_H06_01700002	236	HMMPfam	PF14243	DUF4343	88	212	1.2e-35	29-May-2012	IPR025643	Protein of unknown function DUF4343
1H7f2_C06_04400001	41	Seg	seg	seg	21	40	NA	29-May-2012	NULL	NULL
1H7f2_C06_04400001	41	SignalPHMM	SignalP-NN(euk)	signal-peptide	1	35	NA	29-May-2012	NULL	NULL
1H7f2_C06_04400003	178	HMMPanther	PTHR21342	PTHR21342	15	177	6.99997659850661E-55	29-May-2012	NULL	NULL
1H7f2_C06_04400003	178	FPrintScan	PR01020	LPSBIOSNTHSS	16	34	1.2000011745813375E-30	29-May-2012	IPR001980	Coenzyme A biosynthesis protein	Molecular Function: pantetheine-phosphate adenylyltransferase activity (GO:0004595), Biological Process: coenzyme A biosynthetic process (GO:0015937)
1H7f2_C06_04400003	178	FPrintScan	PR01020	LPSBIOSNTHSS	34	55	1.2000011745813375E-30	29-May-2012	IPR001980	Coenzyme A biosynthesis protein	Molecular Function: pantetheine-phosphate adenylyltransferase activity (GO:0004595), Biological Process: coenzyme A biosynthetic process (GO:0015937)
1H7f2_C06_04400003	178	FPrintScan	PR01020	LPSBIOSNTHSS	101	117	1.2000011745813375E-30	29-May-2012	IPR001980	Coenzyme A biosynthesis protein	Molecular Function: pantetheine-phosphate adenylyltransferase activity (GO:0004595), Biological Process: coenzyme A biosynthetic process (GO:0015937)
1H7f2_C06_04400003	178	FPrintScan	PR01020	LPSBIOSNTHSS	127	149	1.2000011745813375E-30	29-May-2012	IPR001980	Coenzyme A biosynthesis protein	Molecular Function: pantetheine-phosphate adenylyltransferase activity (GO:0004595), Biological Process: coenzyme A biosynthetic process (GO:0015937)
1H7f2_C06_04400003	178	superfamily	SSF52374	SSF52374	15	173	2.39999798157265E-39	29-May-2012	NULL	NULL
1H7f2_C06_04400003	178	Gene3D	G3DSA:3.40.50.620	Rossmann-like_a/b/a_fold	15	171	4.800000000000031E-48	29-May-2012	IPR014729	Rossmann-like alpha/beta/alpha sandwich fold
1H7f2_C06_04400003	178	HMMTigr	TIGR00125	Cyt_tran_rel	17	72	9.500000000000005E-18	29-May-2012	IPR004821	Cytidyltransferase-related	Molecular Function: catalytic activity (GO:0003824), Biological Process: biosynthetic process (GO:0009058)
1H7f2_C06_04400003	178	HMMPfam	PF01467	CTP_transf_2	19	147	9.100000000000008E-13	29-May-2012	IPR004820	Cytidylyltransferase	Biological Process: biosynthetic process (GO:0009058), Molecular Function: nucleotidyltransferase activity (GO:0016779)
1H7f2_C06_04400003	178	HMMTigr	TIGR01510	CoaD_prev_kdtB	17	168	1.4000000000000063E-50	29-May-2012	IPR001980	Coenzyme A biosynthesis protein	Molecular Function: pantetheine-phosphate adenylyltransferase activity (GO:0004595), Biological Process: coenzyme A biosynthetic process (GO:0015937)
1H7f2_C06_04400005	42	SignalPHMM	SignalP-NN(euk)	signal-peptide	1	24	NA	29-May-2012	NULL	NULL
1H7f2_C06_04400006	41	HMMPfam	PF11238	DUF3039	1	36	7.1e-21	29-May-2012	IPR021400	Protein of unknown function DUF3039
1H8f_C03_02700002	377	HMMPfam	PF00437	T2SE	33	309	2.7e-72	29-May-2012	IPR001482	Type II secretion system protein E	Molecular Function: ATP binding (GO:0005524), Cellular Component: intracellular (GO:0005622), Biological Process: transport (GO:0006810)
1H8f_C03_02700002	377	Gene3D	G3DSA:3.30.450.90	no description	30	127	7.9e-30	29-May-2012	NULL	NULL
1H8f_C03_02700002	377	Gene3D	G3DSA:3.40.50.300	no description	132	346	2.7e-54	29-May-2012	NULL	NULL
1H8f_C03_02700002	377	superfamily	SSF52540	P-loop containing nucleoside triphosphate hydrolases	13	319	1.5e-61	29-May-2012	NULL	NULL
1H8f_C03_02700003	79	Seg	seg	seg	5	13	NA	29-May-2012	NULL	NULL
1H8f_C03_02700003	79	Seg	seg	seg	43	60	NA	29-May-2012	NULL	NULL
1H8f_C03_02700006	359	HMMPanther	PTHR13696	FAMILY NOT NAMED	131	197	2.9e-07	29-May-2012	NULL	NULL
1H8f_C03_02700006	359	Gene3D	G3DSA:3.40.50.300	no description	143	315	3.3e-20	29-May-2012	NULL	NULL
1H8f_C03_02700006	359	superfamily	SSF52540	P-loop containing nucleoside triphosphate hydrolases	141	352	4.6e-28	29-May-2012	NULL	NULL
1H8f_C03_02700006	359	Seg	seg	seg	74	101	NA	29-May-2012	NULL	NULL
1H8f_C03_02700006	359	Seg	seg	seg	118	135	NA	29-May-2012	NULL	NULL
1H8f_C03_02700006	359	HMMPfam	PF01656	CbiA	145	327	3.7e-18	29-May-2012	IPR002586	CobQ/CobB/MinD/ParA nucleotide binding domain
1H8f_C03_02700008	287	Seg	seg	seg	47	68	NA	29-May-2012	NULL	NULL
1H8f_C03_02700008	287	Seg	seg	seg	77	90	NA	29-May-2012	NULL	NULL
1H8f_C03_02700008	287	TMHMM	tmhmm	transmembrane_regions	55	73	NA	29-May-2012	NULL	NULL
1H8f_C03_02700008	287	HMMPfam	PF08666	SAF	97	157	6.2e-07	29-May-2012	IPR013974	SAF domain
1H8f_C03_02700008	287	HMMSmart	SM00858	no description	96	158	2.5e-09	29-May-2012	IPR013974	SAF domain
1H9_H09_03300001	65	superfamily	SSF46894	C-terminal effector domain of the bipartite response regulators	1	63	3.2e-18	29-May-2012	IPR016032	Signal transduction response regulator, C-terminal effector	Molecular Function: two-component response regulator activity (GO:0000156), Biological Process: two-component signal transduction system (phosphorelay) (GO:0000160), Molecular Function: DNA binding (GO:0003677), Cellular Component: intracellular (GO:0005622), Biological Process: regulation of transcription, DNA-dependent (GO:0006355)
1H9_H09_03300001	65	HMMSmart	SM00862	Transcriptional regulatory protein, C ter	1	60	5.7e-11	29-May-2012	IPR001867	Signal transduction response regulator, C-terminal	Molecular Function: two-component response regulator activity (GO:0000156), Biological Process: two-component signal transduction system (phosphorelay) (GO:0000160), Molecular Function: DNA binding (GO:0003677), Biological Process: regulation of transcription, DNA-dependent (GO:0006355)
1H9_H09_03300001	65	HMMPanther	PTHR24423:SF299	SUBFAMILY NOT NAMED	2	65	1.3e-19	29-May-2012	NULL	NULL
1H9_H09_03300001	65	HMMPanther	PTHR24423	FAMILY NOT NAMED	2	65	1.3e-19	29-May-2012	NULL	NULL
1H9_H09_03300001	65	Gene3D	G3DSA:1.10.10.10	no description	1	61	1.3e-22	29-May-2012	IPR011991	Winged helix-turn-helix transcription repressor DNA-binding
1H9_H09_03300001	65	HMMPfam	PF00486	Trans_reg_C	1	60	1.2e-21	29-May-2012	IPR001867	Signal transduction response regulator, C-terminal	Molecular Function: two-component response regulator activity (GO:0000156), Biological Process: two-component signal transduction system (phosphorelay) (GO:0000160), Molecular Function: DNA binding (GO:0003677), Biological Process: regulation of transcription, DNA-dependent (GO:0006355)
1H9_H09_03300002	375	Gene3D	G3DSA:3.40.190.10	no description	10	98	0.00015	29-May-2012	NULL	NULL
1H9_H09_03300002	375	Gene3D	G3DSA:3.40.190.10	no description	132	312	1.1e-49	29-May-2012	NULL	NULL
1H9_H09_03300002	375	Seg	seg	seg	29	43	NA	29-May-2012	NULL	NULL
1H9_H09_03300002	375	Seg	seg	seg	51	61	NA	29-May-2012	NULL	NULL
1H9_H09_03300002	375	Seg	seg	seg	344	355	NA	29-May-2012	NULL	NULL
1H9_H09_03300002	375	HMMPfam	PF12849	PBP_like_2	41	343	6.5e-48	29-May-2012	IPR024370	PBP domain
1H9_H09_03300002	375	ProfileScan	PS51257	PROKAR_LIPOPROTEIN	1	25	5	29-May-2012	NULL	NULL
1H9_H09_03300002	375	SignalPHMM	SignalP-NN(euk)	signal-peptide	1	25	NA	29-May-2012	NULL	NULL
1H9_H09_03300002	375	superfamily	SSF53850	Periplasmic binding protein-like II	47	370	8.5e-60	29-May-2012	NULL	NULL
1H9_H09_03300002	375	TMHMM	tmhmm	transmembrane_regions	5	25	NA	29-May-2012	NULL	NULL
1H9_H09_03300004	317	SignalPHMM	SignalP-NN(euk)	signal-peptide	1	40	NA	29-May-2012	NULL	NULL
1H9_H09_03300004	317	HMMPfam	PF00528	BPD_transp_1	100	310	2.1e-14	29-May-2012	IPR000515	Binding-protein-dependent transport systems inner membrane component	Molecular Function: transporter activity (GO:0005215), Biological Process: transport (GO:0006810), Cellular Component: membrane (GO:0016020)
1H9_H09_03300004	317	Gene3D	G3DSA:1.10.3720.10	no description	26	314	1.3e-33	29-May-2012	NULL	NULL
1H9_H09_03300004	317	Seg	seg	seg	30	45	NA	29-May-2012	NULL	NULL
1H9_H09_03300004	317	Seg	seg	seg	264	278	NA	29-May-2012	NULL	NULL
1H9_H09_03300004	317	HMMTigr	TIGR02138	phosphate_pstC: phosphate ABC transporter, permeas	18	315	4.4e-91	29-May-2012	IPR011864	Phosphate ABC transporter, permease protein PstC	Molecular Function: inorganic phosphate transmembrane transporter activity (GO:0005315), Biological Process: phosphate ion transport (GO:0006817), Cellular Component: integral to membrane (GO:0016021)
1H9_H09_03300004	317	ProfileScan	PS50928	ABC_TM1	81	308	21078	29-May-2012	IPR000515	Binding-protein-dependent transport systems inner membrane component	Molecular Function: transporter activity (GO:0005215), Biological Process: transport (GO:0006810), Cellular Component: membrane (GO:0016020)
1H9_H09_03300004	317	TMHMM	tmhmm	transmembrane_regions	23	45	NA	29-May-2012	NULL	NULL
1H9_H09_03300004	317	TMHMM	tmhmm	transmembrane_regions	72	106	NA	29-May-2012	NULL	NULL
1H9_H09_03300004	317	TMHMM	tmhmm	transmembrane_regions	127	149	NA	29-May-2012	NULL	NULL
1H9_H09_03300004	317	TMHMM	tmhmm	transmembrane_regions	168	188	NA	29-May-2012	NULL	NULL
1H9_H09_03300004	317	TMHMM	tmhmm	transmembrane_regions	236	256	NA	29-May-2012	NULL	NULL
1H9_H09_03300004	317	TMHMM	tmhmm	transmembrane_regions	288	308	NA	29-May-2012	NULL	NULL
1H9_H09_03300005	55	Seg	seg	seg	22	33	NA	29-May-2012	NULL	NULL
1H9_H09_03300005	55	SignalPHMM	SignalP-NN(euk)	signal-peptide	1	24	NA	29-May-2012	NULL	NULL
1H9_H09_03300005	55	TMHMM	tmhmm	transmembrane_regions	15	35	NA	29-May-2012	NULL	NULL
1H9_H09_03300006	331	TMHMM	tmhmm	transmembrane_regions	41	63	NA	29-May-2012	NULL	NULL
1H9_H09_03300006	331	TMHMM	tmhmm	transmembrane_regions	105	125	NA	29-May-2012	NULL	NULL
1H9_H09_03300006	331	TMHMM	tmhmm	transmembrane_regions	137	157	NA	29-May-2012	NULL	NULL
1H9_H09_03300006	331	TMHMM	tmhmm	transmembrane_regions	163	183	NA	29-May-2012	NULL	NULL
1H9_H09_03300006	331	TMHMM	tmhmm	transmembrane_regions	300	318	NA	29-May-2012	NULL	NULL
1H9_H09_03300006	331	HMMPfam	PF00528	BPD_transp_1	114	325	1.3e-27	29-May-2012	IPR000515	Binding-protein-dependent transport systems inner membrane component	Molecular Function: transporter activity (GO:0005215), Biological Process: transport (GO:0006810), Cellular Component: membrane (GO:0016020)
1H9_H09_03300006	331	Gene3D	G3DSA:1.10.3720.10	no description	35	325	3.4e-45	29-May-2012	NULL	NULL
1H9_H09_03300006	331	Seg	seg	seg	83	94	NA	29-May-2012	NULL	NULL
1H9_H09_03300006	331	Seg	seg	seg	280	291	NA	29-May-2012	NULL	NULL
1H9_H09_03300006	331	Seg	seg	seg	300	321	NA	29-May-2012	NULL	NULL
1H9_H09_03300006	331	HMMTigr	TIGR00974	3a0107s02c: phosphate ABC transporter, permease pr	38	326	1.2e-93	29-May-2012	IPR005672	Phosphate transport system permease protein 2	Molecular Function: inorganic phosphate transmembrane transporter activity (GO:0005315), Biological Process: phosphate ion transmembrane transport (GO:0035435)
1H9_H09_03300006	331	ProfileScan	PS50928	ABC_TM1	99	318	23.56	29-May-2012	IPR000515	Binding-protein-dependent transport systems inner membrane component	Molecular Function: transporter activity (GO:0005215), Biological Process: transport (GO:0006810), Cellular Component: membrane (GO:0016020)
1H9_H09_03300008	214	HMMPfam	PF00005	ABC_tran	17	132	4.2e-19	29-May-2012	IPR003439	ABC transporter-like	Molecular Function: ATP binding (GO:0005524), Molecular Function: ATPase activity (GO:0016887)
1H9_H09_03300008	214	PatternScan	PS00211	ABC_TRANSPORTER_1	105	119	NA	29-May-2012	IPR017871	ABC transporter, conserved site	Molecular Function: ATP binding (GO:0005524), Molecular Function: ATPase activity (GO:0016887)
1H9_H09_03300008	214	Gene3D	G3DSA:3.40.50.300	no description	16	206	1.6e-43	29-May-2012	NULL	NULL
1H9_H09_03300008	214	superfamily	SSF52540	P-loop containing nucleoside triphosphate hydrolases	18	209	1.1e-37	29-May-2012	NULL	NULL
1H9_H09_03300008	214	HMMPanther	PTHR24220:SF24	SUBFAMILY NOT NAMED	1	214	6.4e-103	29-May-2012	IPR005670	Phosphate transport system permease protein 1	Molecular Function: inorganic phosphate transmembrane transporter activity (GO:0005315), Cellular Component: membrane (GO:0016020), Biological Process: phosphate ion transmembrane transport (GO:0035435)
1H9_H09_03300008	214	HMMPanther	PTHR24220	FAMILY NOT NAMED	1	214	6.4e-103	29-May-2012	NULL	NULL
1H9_H09_03300008	214	ProfileScan	PS50893	ABC_TRANSPORTER_2	2	203	12365	29-May-2012	IPR003439	ABC transporter-like	Molecular Function: ATP binding (GO:0005524), Molecular Function: ATPase activity (GO:0016887)
1H9_H09_03300008	214	ProfileScan	PS51238	PSTB	162	214	17604	29-May-2012	IPR015850	ABC transporter, phosphate import, PstB	Molecular Function: ATP binding (GO:0005524), Biological Process: phosphate ion transport (GO:0006817), Molecular Function: phosphate ion transmembrane-transporting ATPase activity (GO:0015415), Cellular Component: membrane (GO:0016020)
1H9_H09_03300011	289	Gene3D	G3DSA:3.40.50.1980	no description	30	171	8.8e-28	29-May-2012	NULL	NULL
1H9_H09_03300011	289	Gene3D	G3DSA:3.40.50.1980	no description	181	288	0.00011	29-May-2012	NULL	NULL
1H9_H09_03300011	289	HMMPfam	PF01297	SBP_bac_9	32	288	7.2e-39	29-May-2012	IPR006127	ABC transporter, metal-binding lipoprotein	Biological Process: metal ion transport (GO:0030001), Molecular Function: metal ion binding (GO:0046872)
1H9_H09_03300011	289	superfamily	SSF53807	"Helical backbone" metal receptor	28	289	3.7e-51	29-May-2012	NULL	NULL
1H9_H09_03300012	37	Seg	seg	seg	15	27	NA	29-May-2012	NULL	NULL
1H9_H09_03300013	462	TMHMM	tmhmm	transmembrane_regions	20	40	NA	29-May-2012	NULL	NULL
1H9_H09_03300013	462	TMHMM	tmhmm	transmembrane_regions	46	66	NA	29-May-2012	NULL	NULL
1H9_H09_03300013	462	TMHMM	tmhmm	transmembrane_regions	76	94	NA	29-May-2012	NULL	NULL
1H9_H09_03300013	462	TMHMM	tmhmm	transmembrane_regions	100	118	NA	29-May-2012	NULL	NULL
1H9_H09_03300013	462	TMHMM	tmhmm	transmembrane_regions	133	153	NA	29-May-2012	NULL	NULL
1H9_H09_03300013	462	TMHMM	tmhmm	transmembrane_regions	181	215	NA	29-May-2012	NULL	NULL
1H9_H09_03300013	462	TMHMM	tmhmm	transmembrane_regions	346	364	NA	29-May-2012	NULL	NULL
1H9_H09_03300013	462	TMHMM	tmhmm	transmembrane_regions	370	390	NA	29-May-2012	NULL	NULL
1H9_H09_03300013	462	TMHMM	tmhmm	transmembrane_regions	411	431	NA	29-May-2012	NULL	NULL
1H9_H09_03300013	462	TMHMM	tmhmm	transmembrane_regions	441	461	NA	29-May-2012	NULL	NULL
1H9_H09_03300013	462	Seg	seg	seg	52	59	NA	29-May-2012	NULL	NULL
1H9_H09_03300013	462	Seg	seg	seg	272	290	NA	29-May-2012	NULL	NULL
1H9_H09_03300013	462	HMMPfam	PF00860	Xan_ur_permease	17	421	1e-41	29-May-2012	IPR006043	Xanthine/uracil/vitamin C permease	Molecular Function: transporter activity (GO:0005215), Biological Process: transport (GO:0006810), Cellular Component: membrane (GO:0016020), Biological Process: transmembrane transport (GO:0055085)
1H9_H09_03300013	462	HMMPanther	PTHR11119:SF9	XANTHINE-URACIL / VITAMIN C PERMEASE FAMILY MEMBER	1	432	1.8e-120	29-May-2012	NULL	NULL
1H9_H09_03300013	462	HMMPanther	PTHR11119	FAMILY NOT NAMED	1	432	1.8e-120	29-May-2012	IPR006043	Xanthine/uracil/vitamin C permease	Molecular Function: transporter activity (GO:0005215), Biological Process: transport (GO:0006810), Cellular Component: membrane (GO:0016020), Biological Process: transmembrane transport (GO:0055085)
1H9_H09_03300014	173	PatternScan	PS01109	RIBOSOMAL_L10	6	40	NA	29-May-2012	IPR002363	Ribosomal protein L10, eubacterial, conserved site	Molecular Function: structural constituent of ribosome (GO:0003735), Cellular Component: intracellular (GO:0005622), Cellular Component: ribosome (GO:0005840), Biological Process: translation (GO:0006412)
1H9_H09_03300014	173	BlastProDom	PD968187	Q30KS2_CANFA_Q30KS2;	72	159	3	29-May-2012	NULL	NULL
1H9_H09_03300014	173	HMMPanther	PTHR11560:SF8	SUBFAMILY NOT NAMED	1	173	1.1e-45	29-May-2012	IPR022973	Ribosomal protein L10
1H9_H09_03300014	173	HMMPanther	PTHR11560	FAMILY NOT NAMED	1	173	1.1e-45	29-May-2012	NULL	NULL
1H9_H09_03300014	173	HAMAP	MF_00362	Ribosomal_L10	1	158	23697	29-May-2012	IPR022973	Ribosomal protein L10
1H9_H09_03300014	173	HMMPfam	PF00466	Ribosomal_L10	1	98	2.6e-26	29-May-2012	IPR001790	Ribosomal protein L10/acidic P0	Cellular Component: intracellular (GO:0005622), Biological Process: ribosome biogenesis (GO:0042254)
1H9_H09_03300015	126	BlastProDom	PD001326	Q8G443_BIFLO_Q8G443;	61	97	3e-13	29-May-2012	IPR013823	Ribosomal protein L7/L12, C-terminal	Molecular Function: structural constituent of ribosome (GO:0003735), Cellular Component: intracellular (GO:0005622), Cellular Component: ribosome (GO:0005840), Biological Process: translation (GO:0006412)
1H9_H09_03300015	126	HMMTigr	TIGR00855	L12: ribosomal protein L7/L12	1	126	1.8e-46	29-May-2012	IPR000206	Ribosomal protein L7/L12	Molecular Function: structural constituent of ribosome (GO:0003735), Cellular Component: intracellular (GO:0005622), Cellular Component: ribosome (GO:0005840), Biological Process: translation (GO:0006412)
1H9_H09_03300015	126	HMMPfam	PF00542	Ribosomal_L12	59	126	5.3e-29	29-May-2012	IPR013823	Ribosomal protein L7/L12, C-terminal	Molecular Function: structural constituent of ribosome (GO:0003735), Cellular Component: intracellular (GO:0005622), Cellular Component: ribosome (GO:0005840), Biological Process: translation (GO:0006412)
1H9_H09_03300015	126	Gene3D	G3DSA:1.20.5.710	no description	4	53	6.1e-17	29-May-2012	NULL	NULL
1H9_H09_03300015	126	Gene3D	G3DSA:3.30.1390.10	no description	54	126	1.3e-29	29-May-2012	IPR014719	Ribosomal protein L7/L12, C-terminal/adaptor protein ClpS-like
1H9_H09_03300015	126	Coil	coil	coiled-coil	99	127	NA	29-May-2012	NULL	NULL
1H9_H09_03300015	126	Seg	seg	seg	34	56	NA	29-May-2012	NULL	NULL
1H9_H09_03300015	126	Seg	seg	seg	98	113	NA	29-May-2012	NULL	NULL
1H9_H09_03300015	126	superfamily	SSF54736	ClpS-like	59	126	3.1e-24	29-May-2012	IPR014719	Ribosomal protein L7/L12, C-terminal/adaptor protein ClpS-like
1H9_H09_03300015	126	superfamily	SSF48300	Ribosomal protein L7/12, oligomerisation (N-terminal) domain	4	62	7.3e-17	29-May-2012	IPR008932	Ribosomal protein L7/L12, oligomerisation	Molecular Function: structural constituent of ribosome (GO:0003735), Cellular Component: intracellular (GO:0005622), Cellular Component: ribosome (GO:0005840), Biological Process: translation (GO:0006412)
1H9_H09_03300015	126	HMMPanther	PTHR11809	FAMILY NOT NAMED	5	126	2.8e-51	29-May-2012	NULL	NULL
1H9_H09_03300015	126	HAMAP	MF_00368	Ribosomal_L7_L12	3	126	24206	29-May-2012	IPR000206	Ribosomal protein L7/L12	Molecular Function: structural constituent of ribosome (GO:0003735), Cellular Component: intracellular (GO:0005622), Cellular Component: ribosome (GO:0005840), Biological Process: translation (GO:0006412)
1H9_H09_03300018	495	ProfileScan	PS50006	FHA_DOMAIN	23	78	10179	29-May-2012	IPR000253	Forkhead-associated (FHA) domain	Molecular Function: protein binding (GO:0005515)
1H9_H09_03300018	495	Gene3D	G3DSA:2.60.200.20	no description	16	123	8.3e-11	29-May-2012	IPR000253	Forkhead-associated (FHA) domain	Molecular Function: protein binding (GO:0005515)
1H9_H09_03300018	495	superfamily	SSF49879	SMAD/FHA domain	14	122	1.3e-09	29-May-2012	IPR008984	SMAD/FHA domain	Molecular Function: protein binding (GO:0005515)
1H9_H09_03300018	495	HMMPfam	PF00498	FHA	25	97	4.5e-09	29-May-2012	IPR000253	Forkhead-associated (FHA) domain	Molecular Function: protein binding (GO:0005515)
1H9_H09_03300018	495	Seg	seg	seg	230	268	NA	29-May-2012	NULL	NULL
1H9_H09_03300018	495	Seg	seg	seg	320	340	NA	29-May-2012	NULL	NULL
2A2_A02_00800001	254	Coil	coil	coiled-coil	79	80	NA	29-May-2012	NULL	NULL
2A2_A02_00800001	254	Coil	coil	coiled-coil	88	89	NA	29-May-2012	NULL	NULL
2A2_A02_00800001	254	Coil	coil	coiled-coil	128	129	NA	29-May-2012	NULL	NULL
2A2_A02_00800001	254	TMHMM	tmhmm	transmembrane_regions	212	232	NA	29-May-2012	NULL	NULL
2A2_A02_00800001	254	Seg	seg	seg	7	19	NA	29-May-2012	NULL	NULL
2A2_A02_00800001	254	Seg	seg	seg	21	27	NA	29-May-2012	NULL	NULL
2A2_A02_00800001	254	Seg	seg	seg	32	41	NA	29-May-2012	NULL	NULL
2A2_A02_00800001	254	Seg	seg	seg	46	58	NA	29-May-2012	NULL	NULL
2A2_A02_00800001	254	Seg	seg	seg	63	78	NA	29-May-2012	NULL	NULL
2A2_A02_00800001	254	Seg	seg	seg	79	110	NA	29-May-2012	NULL	NULL
2A2_A02_00800001	254	Seg	seg	seg	111	128	NA	29-May-2012	NULL	NULL
2A2_A02_00800002	336	HMMPfam	PF13377	Peripla_BP_3	172	331	1.8e-31	29-May-2012	NULL	NULL
2A2_A02_00800002	336	HMMPfam	PF00356	LacI	4	48	1.5e-14	29-May-2012	IPR000843	Transcription regulator HTH, LacI	Molecular Function: sequence-specific DNA binding transcription factor activity (GO:0003700), Cellular Component: intracellular (GO:0005622), Biological Process: regulation of transcription, DNA-dependent (GO:0006355)
2A2_A02_00800002	336	HMMSmart	SM00354	helix_turn _helix lactose operon repressor	2	72	2.3e-17	29-May-2012	IPR000843	Transcription regulator HTH, LacI	Molecular Function: sequence-specific DNA binding transcription factor activity (GO:0003700), Cellular Component: intracellular (GO:0005622), Biological Process: regulation of transcription, DNA-dependent (GO:0006355)
2A2_A02_00800002	336	Gene3D	G3DSA:1.10.260.40	no description	5	52	2.2e-16	29-May-2012	IPR010982	Lambda repressor-like, DNA-binding domain	Molecular Function: DNA binding (GO:0003677)
2A2_A02_00800002	336	Gene3D	G3DSA:3.40.50.2300	no description	53	177	4e-24	29-May-2012	NULL	NULL
2A2_A02_00800002	336	Gene3D	G3DSA:3.40.50.2300	no description	178	309	6.1e-31	29-May-2012	NULL	NULL
2A2_A02_00800002	336	ProfileScan	PS50932	HTH_LACI_2	3	57	25066	29-May-2012	IPR000843	Transcription regulator HTH, LacI	Molecular Function: sequence-specific DNA binding transcription factor activity (GO:0003700), Cellular Component: intracellular (GO:0005622), Biological Process: regulation of transcription, DNA-dependent (GO:0006355)
2A2_A02_00800002	336	superfamily	SSF53822	Periplasmic binding protein-like I	62	332	1.7e-45	29-May-2012	NULL	NULL
2A2_A02_00800002	336	superfamily	SSF47413	lambda repressor-like DNA-binding domains	1	59	3.3e-16	29-May-2012	IPR010982	Lambda repressor-like, DNA-binding domain	Molecular Function: DNA binding (GO:0003677)
2A5r2_D01_00900002	382	HMMPanther	PTHR12526	FAMILY NOT NAMED	159	377	1e-32	29-May-2012	NULL	NULL
2A5r2_D01_00900002	382	superfamily	SSF53756	UDP-Glycosyltransferase/glycogen phosphorylase	6	375	4.5e-48	29-May-2012	NULL	NULL
2A5r2_D01_00900002	382	HMMPfam	PF00534	Glycos_transf_1	194	353	2.6e-27	29-May-2012	IPR001296	Glycosyl transferase, family 1	Biological Process: biosynthetic process (GO:0009058)
2A7_A07_03200001	183	TMHMM	tmhmm	transmembrane_regions	114	136	NA	29-May-2012	NULL	NULL
2A7_A07_03200001	183	HMMPanther	PTHR23029	FAMILY NOT NAMED	1	174	3.9e-40	29-May-2012	NULL	NULL
2A7_A07_03200001	183	HMMPfam	PF00300	His_Phos_1	2	124	2.8e-21	29-May-2012	IPR013078	Histidine phosphatase superfamily, clade-1
2A7_A07_03200001	183	Gene3D	G3DSA:3.40.50.1240	no description	1	174	5.9e-35	29-May-2012	NULL	NULL
2A7_A07_03200001	183	superfamily	SSF53254	Phosphoglycerate mutase-like	1	174	7.9e-36	29-May-2012	NULL	NULL
2A7_A07_03200002	171	HMMPfam	PF01931	NTPase_I-T	7	168	4.1999999999999955E-63	29-May-2012	IPR002786	Protein of unknown function DUF84
2A7_A07_03200002	171	Gene3D	G3DSA:3.90.950.10	G3DSA:3.90.950.10	1	169	2.0999999999999553E-65	29-May-2012	NULL	NULL
2A7_A07_03200002	171	superfamily	SSF52972	SSF52972	1	167	1.1000015067164283E-58	29-May-2012	NULL	NULL
2A7_A07_03200002	171	HMMTigr	TIGR00258	TIGR00258	7	170	2.3000000000000376E-66	29-May-2012	IPR002786	Protein of unknown function DUF84
2A7_A07_03200003	109	HMMPfam	PF01371	Trp_repressor	17	102	1.4E-31	29-May-2012	IPR000831	Trp repressor	Molecular Function: sequence-specific DNA binding transcription factor activity (GO:0003700), Cellular Component: intracellular (GO:0005622), Biological Process: regulation of transcription, DNA-dependent (GO:0006355)
2A7_A07_03200003	109	Gene3D	G3DSA:1.10.1270.10	Trp_repress_like	10	107	4.900000000000004E-40	29-May-2012	IPR000831	Trp repressor	Molecular Function: sequence-specific DNA binding transcription factor activity (GO:0003700), Cellular Component: intracellular (GO:0005622), Biological Process: regulation of transcription, DNA-dependent (GO:0006355)
2A7_A07_03200003	109	HMMTigr	TIGR01321	TrpR	11	103	4.1999999999999955E-40	29-May-2012	IPR013335	Trp repressor, bacterial	Biological Process: regulation of transcription, DNA-dependent (GO:0006355)
2A7_A07_03200003	109	HMMPIR	PIRSF003196	Trp_repressor	1	109	3.999985441394061E-60	29-May-2012	IPR013335	Trp repressor, bacterial	Biological Process: regulation of transcription, DNA-dependent (GO:0006355)
2A7_A07_03200003	109	superfamily	SSF48295	Trp_repress_rep	2	106	3.499994668639488E-30	29-May-2012	IPR010921	Trp repressor/replication initiator	Molecular Function: sequence-specific DNA binding (GO:0043565)
2A7_A07_03200004	645	SignalPHMM	SignalP-NN(euk)	signal-peptide	1	27	NA	29-May-2012	NULL	NULL
2A7_A07_03200004	645	superfamily	SSF48435	Bacterial muramidases	28	477	4.1e-142	29-May-2012	IPR016026	Lytic transglycosylase, superhelical U-shaped and linker domain	Molecular Function: hydrolase activity, hydrolyzing O-glycosyl compounds (GO:0004553), Cellular Component: periplasmic space (GO:0042597)
2A7_A07_03200004	645	superfamily	SSF53955	Lysozyme-like	478	645	3.2e-56	29-May-2012	IPR023346	Lysozyme-like domain
2A7_A07_03200004	645	PatternScan	PS00922	TRANSGLYCOSYLASE	501	529	NA	29-May-2012	IPR000189	Prokaryotic transglycosylase, active site	Biological Process: peptidoglycan metabolic process (GO:0000270), Molecular Function: lytic transglycosylase activity (GO:0008933), Cellular Component: membrane (GO:0016020)
2A7_A07_03200004	645	Gene3D	G3DSA:1.25.20.10	no description	29	389	2.1e-131	29-May-2012	IPR008939	Lytic transglycosylase, superhelical U-shaped	Molecular Function: hydrolase activity, hydrolyzing O-glycosyl compounds (GO:0004553), Cellular Component: periplasmic space (GO:0042597)
2A7_A07_03200004	645	Gene3D	G3DSA:1.10.1240.20	no description	406	472	3.5e-25	29-May-2012	IPR012289	Lytic transglycosylase, superhelical linker	Molecular Function: hydrolase activity, hydrolyzing O-glycosyl compounds (GO:0004553), Cellular Component: periplasmic space (GO:0042597)
2A7_A07_03200004	645	Gene3D	G3DSA:1.10.530.10	no description	475	640	8.1e-55	29-May-2012	NULL	NULL
2A7_A07_03200004	645	HMMPfam	PF01464	SLT	484	597	1.3e-31	29-May-2012	IPR008258	Lytic transglycosylase-like, catalytic
2A7_A07_03200004	645	HMMPanther	PTHR21666:SF40	SUBFAMILY NOT NAMED	316	631	5.6e-59	29-May-2012	NULL	NULL
2A7_A07_03200004	645	HMMPanther	PTHR21666	FAMILY NOT NAMED	316	631	5.6e-59	29-May-2012	NULL	NULL
2A7_A07_03200004	645	TMHMM	tmhmm	transmembrane_regions	7	27	NA	29-May-2012	NULL	NULL
2A7_A07_03200005	240	Seg	seg	seg	38	51	NA	29-May-2012	NULL	NULL
2A7_A07_03200006	165	HMMPanther	PTHR19211:SF37	SUBFAMILY NOT NAMED	1	165	1.2e-102	29-May-2012	IPR022374	ABC transporter, ATP-binding protein, ChvD
2A7_A07_03200006	165	HMMPanther	PTHR19211	FAMILY NOT NAMED	1	165	1.2e-102	29-May-2012	NULL	NULL
2A7_A07_03200006	165	HMMPfam	PF00005	ABC_tran	6	83	2.6e-10	29-May-2012	IPR003439	ABC transporter-like	Molecular Function: ATP binding (GO:0005524), Molecular Function: ATPase activity (GO:0016887)
2A7_A07_03200006	165	Gene3D	G3DSA:3.40.1140.10	no description	3	148	5.3e-20	29-May-2012	IPR007406	Prokaryotic chromosome segregation/condensation protein MukB, N-terminal	Molecular Function: DNA binding (GO:0003677), Molecular Function: ATP binding (GO:0005524), Biological Process: chromosome segregation (GO:0007059), Cellular Component: nucleoid (GO:0009295), Biological Process: chromosome condensation (GO:0030261)
2A7_A07_03200006	165	superfamily	SSF52540	P-loop containing nucleoside triphosphate hydrolases	1	131	3.2e-24	29-May-2012	NULL	NULL
2A7_A07_03200009	299	ProfileScan	PS50931	HTH_LYSR	1	60	24547	29-May-2012	IPR000847	Transcription regulator HTH, LysR	Molecular Function: sequence-specific DNA binding transcription factor activity (GO:0003700), Biological Process: regulation of transcription, DNA-dependent (GO:0006355)
2A7_A07_03200009	299	Gene3D	G3DSA:1.10.10.10	no description	4	87	2.5e-22	29-May-2012	IPR011991	Winged helix-turn-helix transcription repressor DNA-binding
2A7_A07_03200009	299	Gene3D	G3DSA:3.40.190.10	no description	93	179	2.3e-20	29-May-2012	NULL	NULL
2A7_A07_03200009	299	Gene3D	G3DSA:3.40.190.10	no description	180	258	6e-11	29-May-2012	NULL	NULL
2A7_A07_03200009	299	Seg	seg	seg	121	136	NA	29-May-2012	NULL	NULL
2A7_A07_03200009	299	superfamily	SSF53850	Periplasmic binding protein-like II	84	291	7e-46	29-May-2012	NULL	NULL
2A7_A07_03200009	299	superfamily	SSF46785	"Winged helix" DNA-binding domain	1	114	3.1e-24	29-May-2012	NULL	NULL
2A7_A07_03200009	299	HMMPfam	PF03466	LysR_substrate	89	287	6e-44	29-May-2012	IPR005119	LysR, substrate-binding
2A7_A07_03200009	299	HMMPfam	PF00126	HTH_1	5	64	2.3e-19	29-May-2012	IPR000847	Transcription regulator HTH, LysR	Molecular Function: sequence-specific DNA binding transcription factor activity (GO:0003700), Biological Process: regulation of transcription, DNA-dependent (GO:0006355)
2A7_A07_03200009	299	SignalPHMM	SignalP-NN(euk)	signal-peptide	1	23	NA	29-May-2012	NULL	NULL
2A7_A07_03200011	331	HMMTigr	TIGR02817	adh_fam_1: zinc-binding alcohol dehydrogenase fami	9	330	1.7e-118	29-May-2012	IPR014182	Alcohol dehydrogenase, zinc-binding type 1	Molecular Function: zinc ion binding (GO:0008270)
2A7_A07_03200011	331	Gene3D	G3DSA:3.90.180.10	no description	7	153	1e-32	29-May-2012	NULL	NULL
2A7_A07_03200011	331	Gene3D	G3DSA:3.40.50.720	no description	154	241	6e-10	29-May-2012	IPR016040	NAD(P)-binding domain	Molecular Function: nucleotide binding (GO:0000166)
2A7_A07_03200011	331	HMMPfam	PF13602	ADH_zinc_N_2	190	329	9.9e-13	29-May-2012	NULL	NULL
2A7_A07_03200011	331	HMMPfam	PF08240	ADH_N	27	86	1e-10	29-May-2012	IPR013154	Alcohol dehydrogenase GroES-like	Molecular Function: oxidoreductase activity (GO:0016491), Biological Process: oxidation-reduction process (GO:0055114)
2A7_A07_03200011	331	Seg	seg	seg	111	130	NA	29-May-2012	NULL	NULL
2A7_A07_03200011	331	HMMSmart	SM00829	Enoylreductase	12	329	1.4e-10	29-May-2012	IPR020843	Polyketide synthase, enoylreductase	Molecular Function: oxidoreductase activity (GO:0016491), Molecular Function: transferase activity, transferring acyl groups other than amino-acyl groups (GO:0016747)
2A7_A07_03200011	331	HMMPanther	PTHR11695:SF34	ALCOHOL DEHYDROGENASE, ZINC-CONTAINING	1	330	2e-91	29-May-2012	NULL	NULL
2A7_A07_03200011	331	HMMPanther	PTHR11695	FAMILY NOT NAMED	1	330	2e-91	29-May-2012	IPR002085	Alcohol dehydrogenase superfamily, zinc-type	Molecular Function: zinc ion binding (GO:0008270), Molecular Function: oxidoreductase activity (GO:0016491), Biological Process: oxidation-reduction process (GO:0055114)
2A7_A07_03200011	331	superfamily	SSF50129	GroES-like	1	144	8.3e-35	29-May-2012	IPR011032	GroES-like
2A7_A07_03200011	331	superfamily	SSF51735	NAD(P)-binding Rossmann-fold domains	114	293	1.5e-31	29-May-2012	NULL	NULL
2A7_A07_03200012	410	HMMTigr	TIGR00125	Cyt_tran_rel	66	136	2.1000000000000035E-19	29-May-2012	IPR004821	Cytidyltransferase-related	Molecular Function: catalytic activity (GO:0003824), Biological Process: biosynthetic process (GO:0009058)
2A7_A07_03200012	410	HMMPfam	PF01381	HTH_3	7	59	2.6E-8	29-May-2012	IPR001387	Helix-turn-helix type 3	Molecular Function: sequence-specific DNA binding (GO:0043565)
2A7_A07_03200012	410	HMMTigr	TIGR01526	NadR_NMN_Atrans	64	395	0	29-May-2012	IPR006417	Nicotinamide-nucleotide adenylyltransferase	Molecular Function: DNA binding (GO:0003677), Biological Process: regulation of transcription, DNA-dependent (GO:0006355), Biological Process: transport (GO:0006810), Biological Process: pyridine nucleotide biosynthetic process (GO:0019363)
2A7_A07_03200012	410	superfamily	SSF47413	Lambda_like_DNA	1	65	2.000000752174565E-8	29-May-2012	IPR010982	Lambda repressor-like, DNA-binding domain	Molecular Function: DNA binding (GO:0003677)
2A7_A07_03200012	410	ProfileScan	PS50943	HTH_CROC1	7	62	0	29-May-2012	IPR001387	Helix-turn-helix type 3	Molecular Function: sequence-specific DNA binding (GO:0043565)
2A7_A07_03200012	410	Gene3D	G3DSA:1.10.260.40	G3DSA:1.10.260.40	5	59	1.9999999999999992E-11	29-May-2012	IPR010982	Lambda repressor-like, DNA-binding domain	Molecular Function: DNA binding (GO:0003677)
2A7_A07_03200012	410	Gene3D	G3DSA:3.40.50.300	G3DSA:3.40.50.300	232	399	1.9000000000000044E-61	29-May-2012	NULL	NULL
2A7_A07_03200012	410	HMMPfam	PF13521	AAA_28	234	394	1.2000000000000005E-28	29-May-2012	NULL	NULL
2A7_A07_03200012	410	superfamily	SSF52374	SSF52374	63	224	2.900003546779805E-20	29-May-2012	NULL	NULL
2A7_A07_03200012	410	Gene3D	G3DSA:3.40.50.620	Rossmann-like_a/b/a_fold	64	229	1.0999999999999873E-39	29-May-2012	IPR014729	Rossmann-like alpha/beta/alpha sandwich fold
2A7_A07_03200012	410	HMMPIR	PIRSF004776	NadR_NMNAT/RNK	1	410	0	29-May-2012	IPR016429	Bifunctional transcriptional regulator NadR	Biological Process: negative regulation of transcription, DNA-dependent (GO:0045892)
2A7_A07_03200012	410	superfamily	SSF52540	SSF52540	225	386	9.399989427038314E-27	29-May-2012	NULL	NULL
2A7_A07_03200012	410	HMMSmart	SM00530	HTH_XRE	6	62	4.1999977133958054E-10	29-May-2012	IPR001387	Helix-turn-helix type 3	Molecular Function: sequence-specific DNA binding (GO:0043565)
2A7_A07_03200013	461	HMMTigr	TIGR00416	sms: DNA repair protein RadA	1	455	1.8e-235	29-May-2012	IPR004504	DNA repair protein RadA	Molecular Function: damaged DNA binding (GO:0003684), Molecular Function: ATP binding (GO:0005524), Biological Process: DNA repair (GO:0006281)
2A7_A07_03200013	461	superfamily	SSF52540	P-loop containing nucleoside triphosphate hydrolases	39	278	1.9e-54	29-May-2012	NULL	NULL
2A7_A07_03200013	461	superfamily	SSF54211	Ribosomal protein S5 domain 2-like	259	461	5.8e-46	29-May-2012	IPR020568	Ribosomal protein S5 domain 2-type fold
2A7_A07_03200013	461	FPrintScan	PR01874	DNAREPAIRADA	11	35	1.6e-93	29-May-2012	IPR004504	DNA repair protein RadA	Molecular Function: damaged DNA binding (GO:0003684), Molecular Function: ATP binding (GO:0005524), Biological Process: DNA repair (GO:0006281)
2A7_A07_03200013	461	FPrintScan	PR01874	DNAREPAIRADA	87	115	1.6e-93	29-May-2012	IPR004504	DNA repair protein RadA	Molecular Function: damaged DNA binding (GO:0003684), Molecular Function: ATP binding (GO:0005524), Biological Process: DNA repair (GO:0006281)
2A7_A07_03200013	461	FPrintScan	PR01874	DNAREPAIRADA	128	145	1.6e-93	29-May-2012	IPR004504	DNA repair protein RadA	Molecular Function: damaged DNA binding (GO:0003684), Molecular Function: ATP binding (GO:0005524), Biological Process: DNA repair (GO:0006281)
2A7_A07_03200013	461	FPrintScan	PR01874	DNAREPAIRADA	178	202	1.6e-93	29-May-2012	IPR004504	DNA repair protein RadA	Molecular Function: damaged DNA binding (GO:0003684), Molecular Function: ATP binding (GO:0005524), Biological Process: DNA repair (GO:0006281)
2A7_A07_03200013	461	FPrintScan	PR01874	DNAREPAIRADA	217	245	1.6e-93	29-May-2012	IPR004504	DNA repair protein RadA	Molecular Function: damaged DNA binding (GO:0003684), Molecular Function: ATP binding (GO:0005524), Biological Process: DNA repair (GO:0006281)
2A7_A07_03200013	461	FPrintScan	PR01874	DNAREPAIRADA	252	278	1.6e-93	29-May-2012	IPR004504	DNA repair protein RadA	Molecular Function: damaged DNA binding (GO:0003684), Molecular Function: ATP binding (GO:0005524), Biological Process: DNA repair (GO:0006281)
2A7_A07_03200013	461	FPrintScan	PR01874	DNAREPAIRADA	326	349	1.6e-93	29-May-2012	IPR004504	DNA repair protein RadA	Molecular Function: damaged DNA binding (GO:0003684), Molecular Function: ATP binding (GO:0005524), Biological Process: DNA repair (GO:0006281)
2A7_A07_03200013	461	HMMSmart	SM00382	ATPases associated with a variety of cellula	95	249	7.2e-09	29-May-2012	IPR003593	AAA+ ATPase domain	Molecular Function: nucleotide binding (GO:0000166), Molecular Function: nucleoside-triphosphatase activity (GO:0017111)
2A7_A07_03200013	461	HMMPanther	PTHR10046:SF25	DNA REPAIR PROTEIN RADA	6	457	7.2e-146	29-May-2012	NULL	NULL
2A7_A07_03200013	461	HMMPanther	PTHR10046	ATP DEPENDENT LON PROTEASE FAMILY MEMBER	6	457	7.2e-146	29-May-2012	NULL	NULL
2A7_A07_03200013	461	Seg	seg	seg	359	369	NA	29-May-2012	NULL	NULL
2A7_A07_03200013	461	Gene3D	G3DSA:3.40.50.300	no description	64	282	4.5e-47	29-May-2012	NULL	NULL
2A7_A07_03200013	461	HMMPfam	PF13481	AAA_25	73	227	1.4e-25	29-May-2012	NULL	NULL
2A7_A07_03200013	461	HMMPfam	PF13541	ChlI	349	434	1.1e-11	29-May-2012	NULL	NULL
2A7_A07_03200015	304	Gene3D	G3DSA:3.40.50.1000	no description	162	299	6.1e-29	29-May-2012	IPR023214	HAD-like domain
2A7_A07_03200015	304	Gene3D	G3DSA:1.10.150.210	no description	105	161	7.6e-25	29-May-2012	IPR023190	Phosphoserine phosphatase, domain 2	Molecular Function: phosphoserine phosphatase activity (GO:0004647)
2A7_A07_03200015	304	superfamily	SSF56784	HAD-like	89	297	7.6e-50	29-May-2012	IPR023214	HAD-like domain
2A7_A07_03200015	304	HMMTigr	TIGR00338	serB: phosphoserine phosphatase SerB	79	297	3e-92	29-May-2012	IPR004469	Phosphoserine phosphatase SerB	Molecular Function: phosphoserine phosphatase activity (GO:0004647), Biological Process: L-serine biosynthetic process (GO:0006564)
2A7_A07_03200015	304	HMMTigr	TIGR01488	HAD-SF-IB: HAD phosphoserine phosphatase-like hydr	94	264	2.4e-24	29-May-2012	IPR006383	HAD-superfamily hydrolase, subfamily IB, PSPase-like	Biological Process: metabolic process (GO:0008152), Molecular Function: phosphatase activity (GO:0016791)
2A7_A07_03200015	304	HMMPanther	PTHR10000	PHOSPHOSERINE PHOSPHATASE	1	297	5e-79	29-May-2012	NULL	NULL
2A7_A07_03200015	304	HMMPfam	PF12710	HAD	98	263	2.6e-12	29-May-2012	NULL	NULL
2A7_A07_03200016	214	HMMPfam	PF10144	SMP_2	1	210	3.199999999999956E-96	29-May-2012	IPR019305	Uncharacterised protein family Smp
2A7_A07_03200017	346	Gene3D	G3DSA:3.90.1550.10	no description	5	255	1.5e-86	29-May-2012	NULL	NULL
2A7_A07_03200017	346	Gene3D	G3DSA:3.30.390.50	no description	257	341	4.3e-12	29-May-2012	IPR005107	CO dehydrogenase flavoprotein, C-terminal
2A7_A07_03200017	346	HMMPanther	PTHR12561	FAMILY NOT NAMED	9	345	1e-124	29-May-2012	NULL	NULL
2A7_A07_03200017	346	Coil	coil	coiled-coil	313	334	NA	29-May-2012	NULL	NULL
2A7_A07_03200017	346	HAMAP	MF_01602	LplA	9	346	59546	29-May-2012	IPR023741	Lipoate-protein ligase A	Molecular Function: lipoate-protein ligase activity (GO:0016979), Biological Process: peptidyl-lysine lipoylation (GO:0018055)
2A7_A07_03200017	346	HMMTigr	TIGR00545	lipoyltrans: lipoyltransferase and lipoate-protein	9	337	2.1e-137	29-May-2012	IPR004562	Lipoyltransferase/lipoate-protein ligase	Biological Process: protein lipoylation (GO:0009249), Molecular Function: transferase activity (GO:0016740)
2A7_A07_03200017	346	HMMPfam	PF10437	Lip_prot_lig_C	256	341	4.3e-22	29-May-2012	IPR019491	Lipoate protein ligase, C-terminal
2A7_A07_03200017	346	HMMPfam	PF03099	BPL_LplA_LipB	54	166	2.8e-21	29-May-2012	IPR004143	Biotin/lipoate A/B protein ligase	Molecular Function: catalytic activity (GO:0003824), Biological Process: protein modification process (GO:0006464)
2A7_A07_03200017	346	superfamily	SSF55681	Class II aaRS and biotin synthetases	12	255	5.7e-69	29-May-2012	NULL	NULL
2A7_A07_03200017	346	superfamily	SSF82649	SufE/NifU	256	343	2.5e-21	29-May-2012	NULL	NULL
2A7_A07_03200018	37	superfamily	SSF53167	Purine and uridine phosphorylases	1	36	7.9e-06	29-May-2012	NULL	NULL
2A7_A07_03200018	37	Gene3D	G3DSA:3.40.50.1580	no description	1	31	1.1e-07	29-May-2012	NULL	NULL
2A8r2_D03_02500002	129	superfamily	SSF142433	CinA-like	1	128	3.4e-41	29-May-2012	NULL	NULL
2A8r2_D03_02500002	129	HMMPfam	PF02464	CinA	2	123	3.2e-45	29-May-2012	IPR008136	CinA, C-terminal
2A8r2_D03_02500002	129	HMMPanther	PTHR13939	FAMILY NOT NAMED	1	129	5.8e-72	29-May-2012	NULL	NULL
2A8r2_D03_02500002	129	HMMTigr	TIGR00199	cinA_cterm: competence/damage-inducible protein Ci	1	122	6.1e-49	29-May-2012	IPR008136	CinA, C-terminal
2A8r2_D03_02500003	361	superfamily	SSF53955	Lysozyme-like	40	361	1.4e-104	29-May-2012	IPR023346	Lysozyme-like domain
2A8r2_D03_02500003	361	Gene3D	G3DSA:1.10.530.10	no description	246	356	8.2e-52	29-May-2012	NULL	NULL
2A8r2_D03_02500003	361	ProfileScan	PS51257	PROKAR_LIPOPROTEIN	1	19	7	29-May-2012	NULL	NULL
2A8r2_D03_02500003	361	HMMPfam	PF13406	SLT_2	57	352	3.3e-86	29-May-2012	NULL	NULL
2A8r2_D03_02500003	361	HMMTigr	TIGR02282	MltB: lytic murein transglycosylase B	61	355	6.6e-131	29-May-2012	IPR011757	Lytic transglycosylase MltB
2A8r2_D03_02500003	361	Seg	seg	seg	20	38	NA	29-May-2012	NULL	NULL
2A8r2_D03_02500003	361	Seg	seg	seg	149	162	NA	29-May-2012	NULL	NULL
2A8r2_D03_02500003	361	SignalPHMM	SignalP-NN(euk)	signal-peptide	1	21	NA	29-May-2012	NULL	NULL
2A8r2_D03_02500005	187	Seg	seg	seg	98	106	NA	29-May-2012	NULL	NULL
2A8r2_D03_02500005	187	Seg	seg	seg	131	142	NA	29-May-2012	NULL	NULL
2A8r2_D03_02500005	187	HMMPfam	PF03608	EII-GUT	5	171	8e-77	29-May-2012	IPR004699	Phosphotransferase system, enzyme II sorbitol-specific factor	Biological Process: phosphoenolpyruvate-dependent sugar phosphotransferase system (GO:0009401), Cellular Component: integral to membrane (GO:0016021)
2A8r2_D03_02500005	187	HMMTigr	TIGR00821	EII-GUT: PTS system, glucitol/sorbitol-specific, I	1	181	1.1e-112	29-May-2012	IPR004699	Phosphotransferase system, enzyme II sorbitol-specific factor	Biological Process: phosphoenolpyruvate-dependent sugar phosphotransferase system (GO:0009401), Cellular Component: integral to membrane (GO:0016021)
2A8r2_D03_02500005	187	ProfileScan	PS51107	PTS_EIIC_TYPE_5	1	187	107591	29-May-2012	IPR004699	Phosphotransferase system, enzyme II sorbitol-specific factor	Biological Process: phosphoenolpyruvate-dependent sugar phosphotransferase system (GO:0009401), Cellular Component: integral to membrane (GO:0016021)
2A8r2_D03_02500005	187	TMHMM	tmhmm	transmembrane_regions	27	47	NA	29-May-2012	NULL	NULL
2A8r2_D03_02500005	187	TMHMM	tmhmm	transmembrane_regions	68	88	NA	29-May-2012	NULL	NULL
2A8r2_D03_02500005	187	TMHMM	tmhmm	transmembrane_regions	122	156	NA	29-May-2012	NULL	NULL
2A8r2_D03_02500005	187	SignalPHMM	SignalP-NN(euk)	signal-peptide	1	43	NA	29-May-2012	NULL	NULL
2A8r2_D03_02500006	319	HMMTigr	TIGR00825	EIIBC-GUT: PTS system, glucitol/sorbitol-specific,	2	319	1e-190	29-May-2012	IPR004702	Phosphotransferease, sorbitol phosphotransferase enzyme II	Molecular Function: protein-N(PI)-phosphohistidine-sugar phosphotransferase activity (GO:0008982), Biological Process: phosphoenolpyruvate-dependent sugar phosphotransferase system (GO:0009401), Cellular Component: integral to membrane (GO:0016021)
2A8r2_D03_02500006	319	ProfileScan	PS51102	PTS_EIIB_TYPE_5	1	178	58206	29-May-2012	IPR011618	Sorbitol phosphotransferase enzyme II, N-terminal	Molecular Function: protein-N(PI)-phosphohistidine-sugar phosphotransferase activity (GO:0008982), Biological Process: phosphoenolpyruvate-dependent sugar phosphotransferase system (GO:0009401), Cellular Component: integral to membrane (GO:0016021)
2A8r2_D03_02500006	319	HMMPfam	PF03612	EIIBC-GUT_N	3	171	1.8e-71	29-May-2012	IPR011618	Sorbitol phosphotransferase enzyme II, N-terminal	Molecular Function: protein-N(PI)-phosphohistidine-sugar phosphotransferase activity (GO:0008982), Biological Process: phosphoenolpyruvate-dependent sugar phosphotransferase system (GO:0009401), Cellular Component: integral to membrane (GO:0016021)
2A8r2_D03_02500006	319	HMMPfam	PF07663	EIIBC-GUT_C	226	318	6.4e-48	29-May-2012	IPR011638	Sorbitol phosphotransferase enzyme II, C-terminal	Molecular Function: protein-N(PI)-phosphohistidine-sugar phosphotransferase activity (GO:0008982), Biological Process: phosphoenolpyruvate-dependent sugar phosphotransferase system (GO:0009401), Cellular Component: integral to membrane (GO:0016021)
2A8r2_D03_02500006	319	TMHMM	tmhmm	transmembrane_regions	176	196	NA	29-May-2012	NULL	NULL
2A8r2_D03_02500006	319	TMHMM	tmhmm	transmembrane_regions	210	230	NA	29-May-2012	NULL	NULL
2A8r2_D03_02500006	319	TMHMM	tmhmm	transmembrane_regions	235	255	NA	29-May-2012	NULL	NULL
2A8r2_D03_02500006	319	TMHMM	tmhmm	transmembrane_regions	261	281	NA	29-May-2012	NULL	NULL
2A8r2_D03_02500006	319	TMHMM	tmhmm	transmembrane_regions	296	318	NA	29-May-2012	NULL	NULL
2A8r2_D03_02500006	319	Seg	seg	seg	233	251	NA	29-May-2012	NULL	NULL
2A8r2_D03_02500008	123	BlastProDom	PD015842	PTHA_ECOLI_P05706;	6	118	8e-62	29-May-2012	IPR004716	Phosphotransferase system, glucitol/sorbitol-specific IIA component	Cellular Component: cytoplasm (GO:0005737), Molecular Function: protein-N(PI)-phosphohistidine-sugar phosphotransferase activity (GO:0008982), Biological Process: phosphoenolpyruvate-dependent sugar phosphotransferase system (GO:0009401)
2A8r2_D03_02500008	123	ProfileScan	PS51097	PTS_EIIA_TYPE_5	3	116	35223	29-May-2012	IPR004716	Phosphotransferase system, glucitol/sorbitol-specific IIA component	Cellular Component: cytoplasm (GO:0005737), Molecular Function: protein-N(PI)-phosphohistidine-sugar phosphotransferase activity (GO:0008982), Biological Process: phosphoenolpyruvate-dependent sugar phosphotransferase system (GO:0009401)
2A8r2_D03_02500008	123	HMMTigr	TIGR00849	gutA: PTS system, glucitol/sorbitol-specific IIA c	1	123	3.7e-61	29-May-2012	IPR018454	Phosphotransferase system, glucitol/sorbitol-specific IIA component, subgroup	Cellular Component: cytoplasm (GO:0005737), Molecular Function: protein-N(PI)-phosphohistidine-sugar phosphotransferase activity (GO:0008982), Biological Process: phosphoenolpyruvate-dependent sugar phosphotransferase system (GO:0009401)
2A8r2_D03_02500008	123	HMMPfam	PF03829	PTSIIA_gutA	1	116	8.4e-44	29-May-2012	IPR004716	Phosphotransferase system, glucitol/sorbitol-specific IIA component	Cellular Component: cytoplasm (GO:0005737), Molecular Function: protein-N(PI)-phosphohistidine-sugar phosphotransferase activity (GO:0008982), Biological Process: phosphoenolpyruvate-dependent sugar phosphotransferase system (GO:0009401)
2A8r2_D03_02500008	123	superfamily	SSF141530	PTSIIA/GutA-like	3	120	1.3e-37	29-May-2012	NULL	NULL
2A8r2_D03_02500010	145	HMMPfam	PF00106	adh_short	9	85	9.1e-08	29-May-2012	IPR002198	Short-chain dehydrogenase/reductase SDR	Biological Process: metabolic process (GO:0008152), Molecular Function: oxidoreductase activity (GO:0016491)
2A8r2_D03_02500010	145	superfamily	SSF51735	NAD(P)-binding Rossmann-fold domains	4	96	2.8e-13	29-May-2012	NULL	NULL
2A8r2_D03_02500010	145	Gene3D	G3DSA:3.40.50.720	no description	4	91	3.6e-14	29-May-2012	IPR016040	NAD(P)-binding domain	Molecular Function: nucleotide binding (GO:0000166)
2A8r2_D03_02500010	145	HMMPanther	PTHR24314:SF85	SUBFAMILY NOT NAMED	21	95	3e-13	29-May-2012	NULL	NULL
2A8r2_D03_02500010	145	HMMPanther	PTHR24314	FAMILY NOT NAMED	21	95	3e-13	29-May-2012	NULL	NULL
2B3f_D02_01000001	215	HMMPfam	PF00501	AMP-binding	51	120	1.1e-14	29-May-2012	IPR000873	AMP-dependent synthetase/ligase	Molecular Function: catalytic activity (GO:0003824), Biological Process: metabolic process (GO:0008152)
2B3f_D02_01000001	215	Gene3D	G3DSA:3.40.50.980	no description	18	120	1.8e-16	29-May-2012	NULL	NULL
2B3f_D02_01000001	215	superfamily	SSF56801	Acetyl-CoA synthetase-like	1	120	5.9e-20	29-May-2012	NULL	NULL
2B3f_D02_01000001	215	HMMPanther	PTHR24096:SF10	SUBFAMILY NOT NAMED	18	119	2e-27	29-May-2012	NULL	NULL
2B3f_D02_01000001	215	HMMPanther	PTHR24096	FAMILY NOT NAMED	18	119	2e-27	29-May-2012	NULL	NULL
2B3f_D02_01000004	42	SignalPHMM	SignalP-NN(euk)	signal-peptide	1	24	NA	29-May-2012	NULL	NULL
2B3f_D02_01000004	42	TMHMM	tmhmm	transmembrane_regions	10	30	NA	29-May-2012	NULL	NULL
2B3f_D02_01000005	347	HMMPfam	PF02275	CBAH	33	345	6.7e-89	29-May-2012	IPR003199	Choloylglycine hydrolase	Molecular Function: hydrolase activity (GO:0016787)
2B3f_D02_01000005	347	Seg	seg	seg	193	201	NA	29-May-2012	NULL	NULL
2B3f_D02_01000005	347	superfamily	SSF56235	N-terminal nucleophile aminohydrolases (Ntn hydrolases)	33	346	3.9e-114	29-May-2012	NULL	NULL
2B3f_D02_01000005	347	Gene3D	G3DSA:3.60.60.10	no description	33	345	2.7e-97	29-May-2012	NULL	NULL
2B3f_D02_01000007	157	ProfileScan	PS50937	HTH_MERR_2	8	78	22039	29-May-2012	IPR000551	Transcription regulator HTH, MerR	Molecular Function: sequence-specific DNA binding transcription factor activity (GO:0003700), Biological Process: regulation of transcription, DNA-dependent (GO:0006355)
2B3f_D02_01000007	157	superfamily	SSF46955	Putative DNA-binding domain	9	122	3.3e-21	29-May-2012	IPR009061	DNA binding domain, putative	Molecular Function: nucleotide binding (GO:0000166)
2B3f_D02_01000007	157	Gene3D	G3DSA:1.10.1660.10	no description	10	114	5e-23	29-May-2012	NULL	NULL
2B3f_D02_01000007	157	Coil	coil	coiled-coil	125	150	NA	29-May-2012	NULL	NULL
2B3f_D02_01000007	157	HMMSmart	SM00422	helix_turn_helix, mercury resistance	9	79	1.6e-14	29-May-2012	IPR000551	Transcription regulator HTH, MerR	Molecular Function: sequence-specific DNA binding transcription factor activity (GO:0003700), Biological Process: regulation of transcription, DNA-dependent (GO:0006355)
2B3f_D02_01000007	157	HMMPfam	PF13411	MerR_1	10	78	3.2e-16	29-May-2012	NULL	NULL
2B3f_D02_01000009	234	superfamily	SSF69118	AhpD-like	10	104	1.5e-09	29-May-2012	NULL	NULL
2B3f_D02_01000009	234	Seg	seg	seg	187	198	NA	29-May-2012	NULL	NULL
2B3f_D02_01000011	373	superfamily	SSF51726	UROD/MetE-like	9	372	7.2e-88	29-May-2012	NULL	NULL
2B3f_D02_01000011	373	Gene3D	G3DSA:3.20.20.210	no description	6	373	5e-121	29-May-2012	NULL	NULL
2B3f_D02_01000011	373	Seg	seg	seg	31	42	NA	29-May-2012	NULL	NULL
2B3f_D02_01000011	373	HMMPfam	PF01717	Meth_synt_2	13	346	2.6e-23	29-May-2012	IPR002629	Methionine synthase, vitamin-B12 independent	Molecular Function: 5-methyltetrahydropteroyltriglutamate-homocysteine S-methyltransferase activity (GO:0003871), Biological Process: methionine biosynthetic process (GO:0009086)
2B3f_D02_01000012	223	HMMPanther	PTHR13414:SF4	SUBFAMILY NOT NAMED	1	223	6.5e-28	29-May-2012	NULL	NULL
2B3f_D02_01000012	223	HMMPanther	PTHR13414	FAMILY NOT NAMED	1	223	6.5e-28	29-May-2012	NULL	NULL
2B3f_D02_01000012	223	Seg	seg	seg	200	218	NA	29-May-2012	NULL	NULL
2B3f_D02_01000012	223	HMMPfam	PF01545	Cation_efflux	32	220	6.1e-30	29-May-2012	IPR002524	Cation efflux protein	Biological Process: cation transport (GO:0006812), Molecular Function: cation transmembrane transporter activity (GO:0008324), Cellular Component: integral to membrane (GO:0016021), Biological Process: transmembrane transport (GO:0055085)
2B3f_D02_01000012	223	TMHMM	tmhmm	transmembrane_regions	97	117	NA	29-May-2012	NULL	NULL
2B3f_D02_01000012	223	TMHMM	tmhmm	transmembrane_regions	140	162	NA	29-May-2012	NULL	NULL
2B3f_D02_01000012	223	TMHMM	tmhmm	transmembrane_regions	200	218	NA	29-May-2012	NULL	NULL
2B3f_D02_01000012	223	Gene3D	G3DSA:1.20.1510.10	no description	25	209	1.7e-22	29-May-2012	NULL	NULL
2B6f_D03_02500001	208	Seg	seg	seg	15	33	NA	29-May-2012	NULL	NULL
2B6f_D03_02500002	126	HMMPfam	PF00155	Aminotran_1_2	2	106	9.3e-11	29-May-2012	IPR004839	Aminotransferase, class I/classII	Biological Process: biosynthetic process (GO:0009058), Molecular Function: transferase activity (GO:0016740), Molecular Function: pyridoxal phosphate binding (GO:0030170)
2B6f_D03_02500002	126	Gene3D	G3DSA:3.40.640.10	no description	2	103	3.8e-21	29-May-2012	IPR015421	Pyridoxal phosphate-dependent transferase, major region, subdomain 1	Molecular Function: catalytic activity (GO:0003824), Molecular Function: pyridoxal phosphate binding (GO:0030170)
2B6f_D03_02500002	126	superfamily	SSF53383	PLP-dependent transferases	2	103	3.2e-19	29-May-2012	IPR015424	Pyridoxal phosphate-dependent transferase, major domain
2B6f_D03_02500002	126	HMMPanther	PTHR11751:SF30	AMINOTRANSFERASE RELATED	1	116	3e-45	29-May-2012	NULL	NULL
2B6f_D03_02500002	126	HMMPanther	PTHR11751	FAMILY NOT NAMED	1	116	3e-45	29-May-2012	NULL	NULL
2B8_B08_03100001	63	Seg	seg	seg	15	32	NA	29-May-2012	NULL	NULL
2B8_B08_03100001	63	Seg	seg	seg	33	41	NA	29-May-2012	NULL	NULL
2B8_B08_03100001	63	Seg	seg	seg	49	61	NA	29-May-2012	NULL	NULL
2B8_B08_03100002	90	Seg	seg	seg	31	52	NA	29-May-2012	NULL	NULL
2B8_B08_03100002	90	Seg	seg	seg	63	77	NA	29-May-2012	NULL	NULL
2B8_B08_03100003	156	Seg	seg	seg	9	27	NA	29-May-2012	NULL	NULL
2B8_B08_03100003	156	Seg	seg	seg	58	78	NA	29-May-2012	NULL	NULL
2B8_B08_03100003	156	Seg	seg	seg	120	139	NA	29-May-2012	NULL	NULL
2B9f2_H02_00200001	235	HMMPfam	PF00152	tRNA-synt_2	1	230	1.2e-38	29-May-2012	IPR004364	Aminoacyl-tRNA synthetase, class II (D/K/N)	Molecular Function: nucleotide binding (GO:0000166), Molecular Function: aminoacyl-tRNA ligase activity (GO:0004812), Molecular Function: ATP binding (GO:0005524), Cellular Component: cytoplasm (GO:0005737), Biological Process: tRNA aminoacylation for protein translation (GO:0006418)
2B9f2_H02_00200001	235	Seg	seg	seg	197	209	NA	29-May-2012	NULL	NULL
2B9f2_H02_00200001	235	superfamily	SSF55681	Class II aaRS and biotin synthetases	1	233	1.9e-50	29-May-2012	NULL	NULL
2B9f2_H02_00200001	235	HMMPanther	PTHR22594:SF4	LYSYL-TRNA SYNTHETASE	1	233	2.6e-63	29-May-2012	IPR002313	Lysyl-tRNA synthetase, class II	Molecular Function: lysine-tRNA ligase activity (GO:0004824), Molecular Function: ATP binding (GO:0005524), Biological Process: lysyl-tRNA aminoacylation (GO:0006430)
2B9f2_H02_00200001	235	HMMPanther	PTHR22594	FAMILY NOT NAMED	1	233	2.6e-63	29-May-2012	IPR018150	Aminoacyl-tRNA synthetase, class II (D/K/N)-like	Molecular Function: nucleotide binding (GO:0000166), Molecular Function: aminoacyl-tRNA ligase activity (GO:0004812), Molecular Function: ATP binding (GO:0005524), Cellular Component: cytoplasm (GO:0005737), Biological Process: tRNA aminoacylation for protein translation (GO:0006418)
2B9f2_H02_00200001	235	Gene3D	G3DSA:3.30.930.10	no description	1	229	4e-43	29-May-2012	NULL	NULL
2B9f2_H02_00200002	299	HMMPfam	PF01040	UbiA	37	293	1.3e-30	29-May-2012	IPR000537	UbiA prenyltransferase family	Molecular Function: prenyltransferase activity (GO:0004659), Cellular Component: integral to membrane (GO:0016021)
2B9f2_H02_00200002	299	HMMPanther	PTHR13929	FAMILY NOT NAMED	112	269	1.6e-10	29-May-2012	NULL	NULL
2B9f2_H02_00200002	299	SignalPHMM	SignalP-NN(euk)	signal-peptide	1	54	NA	29-May-2012	NULL	NULL
2B9f2_H02_00200002	299	HMMTigr	TIGR00751	menA: 1,4-dihydroxy-2-naphthoate octaprenyltransfe	108	296	3.9e-38	29-May-2012	IPR004657	1,4-dihydroxy-2-naphthoate octaprenyltransferase	Biological Process: menaquinone biosynthetic process (GO:0009234), Cellular Component: integral to membrane (GO:0016021), Molecular Function: transferase activity (GO:0016740)
2B9f2_H02_00200002	299	Seg	seg	seg	252	271	NA	29-May-2012	NULL	NULL
2B9f2_H02_00200002	299	Seg	seg	seg	279	296	NA	29-May-2012	NULL	NULL
2B9f2_H02_00200002	299	TMHMM	tmhmm	transmembrane_regions	39	59	NA	29-May-2012	NULL	NULL
2B9f2_H02_00200002	299	TMHMM	tmhmm	transmembrane_regions	123	143	NA	29-May-2012	NULL	NULL
2B9f2_H02_00200002	299	TMHMM	tmhmm	transmembrane_regions	147	167	NA	29-May-2012	NULL	NULL
2B9f2_H02_00200002	299	TMHMM	tmhmm	transmembrane_regions	179	199	NA	29-May-2012	NULL	NULL
2B9f2_H02_00200002	299	TMHMM	tmhmm	transmembrane_regions	205	227	NA	29-May-2012	NULL	NULL
2B9f2_H02_00200002	299	TMHMM	tmhmm	transmembrane_regions	248	268	NA	29-May-2012	NULL	NULL
2B9f2_H02_00200002	299	TMHMM	tmhmm	transmembrane_regions	278	296	NA	29-May-2012	NULL	NULL
2B9f2_H02_00200004	246	Gene3D	G3DSA:3.40.50.1240	no description	1	245	1.9e-82	29-May-2012	NULL	NULL
2B9f2_H02_00200004	246	Seg	seg	seg	232	242	NA	29-May-2012	NULL	NULL
2B9f2_H02_00200004	246	superfamily	SSF53254	Phosphoglycerate mutase-like	1	245	1.5e-70	29-May-2012	NULL	NULL
2B9f2_H02_00200004	246	PatternScan	PS00175	PG_MUTASE	7	16	NA	29-May-2012	IPR001345	Phosphoglycerate/bisphosphoglycerate mutase, active site	Molecular Function: catalytic activity (GO:0003824), Biological Process: metabolic process (GO:0008152)
2B9f2_H02_00200004	246	HMMSmart	SM00855	Phosphoglycerate mutase family	4	187	2.1e-24	29-May-2012	IPR013078	Histidine phosphatase superfamily, clade-1
2B9f2_H02_00200004	246	HMMPanther	PTHR11931	FAMILY NOT NAMED	2	244	2.1e-138	29-May-2012	IPR005952	Phosphoglycerate mutase 1	Biological Process: glycolysis (GO:0006096), Molecular Function: intramolecular transferase activity, phosphotransferases (GO:0016868)
2B9f2_H02_00200004	246	HAMAP	MF_01039	PGAM_GpmA	3	228	45833	29-May-2012	IPR005952	Phosphoglycerate mutase 1	Biological Process: glycolysis (GO:0006096), Molecular Function: intramolecular transferase activity, phosphotransferases (GO:0016868)
2B9f2_H02_00200004	246	HMMPfam	PF00300	His_Phos_1	4	187	3.7e-44	29-May-2012	IPR013078	Histidine phosphatase superfamily, clade-1
2B9f2_H02_00200004	246	HMMTigr	TIGR01258	pgm_1: phosphoglycerate mutase 1 family	4	245	9.2e-109	29-May-2012	IPR005952	Phosphoglycerate mutase 1	Biological Process: glycolysis (GO:0006096), Molecular Function: intramolecular transferase activity, phosphotransferases (GO:0016868)
2B9f2_H02_00200007	626	superfamily	SSF51905	FAD/NAD(P)-binding domain	22	256	2.3e-21	29-May-2012	NULL	NULL
2B9f2_H02_00200007	626	HMMPfam	PF06100	Strep_67kDa_ant	21	257	1.2e-117	29-May-2012	IPR010354	Streptococcal 67kDa myosin-cross-reactive antigen-like
2B9f2_H02_00200007	626	HMMPfam	PF06100	Strep_67kDa_ant	292	556	4.7e-124	29-May-2012	IPR010354	Streptococcal 67kDa myosin-cross-reactive antigen-like
2B9f2_H02_00200007	626	TMHMM	tmhmm	transmembrane_regions	24	42	NA	29-May-2012	NULL	NULL
2B9f2_H02_00200007	626	Gene3D	G3DSA:3.50.50.60	no description	158	261	3.5e-10	29-May-2012	NULL	NULL
2B9f2_H02_00200008	237	superfamily	SSF109755	PhoU-like	13	237	3.5e-51	29-May-2012	NULL	NULL
2B9f2_H02_00200008	237	HMMPfam	PF01895	PhoU	27	114	2.3e-19	29-May-2012	IPR008170	PhoU
2B9f2_H02_00200008	237	HMMPfam	PF01895	PhoU	134	215	4.5e-10	29-May-2012	IPR008170	PhoU
2B9f2_H02_00200008	237	HMMPanther	PTHR10010:SF14	PHOSPHATE TRANSPORT SYSTEM PROTEIN PHOU	10	221	5.6e-26	29-May-2012	NULL	NULL
2B9f2_H02_00200008	237	HMMPanther	PTHR10010	SOLUTE CARRIER FAMILY 34 (SODIUM PHOSPHATE), MEMBER 2-RELATED	10	221	5.6e-26	29-May-2012	NULL	NULL
2B9f2_H02_00200008	237	Gene3D	G3DSA:1.20.58.220	no description	13	117	1.3e-27	29-May-2012	NULL	NULL
2B9f2_H02_00200008	237	Gene3D	G3DSA:1.20.58.220	no description	129	228	6.8e-16	29-May-2012	NULL	NULL
2B9f2_H02_00200008	237	Coil	coil	coiled-coil	17	38	NA	29-May-2012	NULL	NULL
2B9f2_H02_00200008	237	Seg	seg	seg	44	55	NA	29-May-2012	NULL	NULL
2B9f2_H02_00200008	237	HMMTigr	TIGR02135	phoU_full: phosphate transport system regulatory p	16	221	9.5e-48	29-May-2012	IPR008170	PhoU
2B9f2_H02_00200009	419	Gene3D	G3DSA:3.30.565.10	no description	266	418	8.1e-37	29-May-2012	IPR003594	ATPase-like, ATP-binding domain	Molecular Function: ATP binding (GO:0005524)
2B9f2_H02_00200009	419	HMMPanther	PTHR24423	FAMILY NOT NAMED	137	419	4e-40	29-May-2012	NULL	NULL
2B9f2_H02_00200009	419	HMMPfam	PF02518	HATPase_c	307	416	2.3e-20	29-May-2012	IPR003594	ATPase-like, ATP-binding domain	Molecular Function: ATP binding (GO:0005524)
2B9f2_H02_00200009	419	superfamily	SSF55874	ATPase domain of HSP90 chaperone/DNA topoisomerase II/histidine kinase	259	416	5.1e-39	29-May-2012	IPR003594	ATPase-like, ATP-binding domain	Molecular Function: ATP binding (GO:0005524)
2B9f2_H02_00200009	419	superfamily	SSF47384	Homodimeric domain of signal transducing histidine kinase	175	261	3e-06	29-May-2012	IPR009082	Signal transduction histidine kinase, homodimeric	Molecular Function: signal transducer activity (GO:0004871), Biological Process: signal transduction (GO:0007165)
2B9f2_H02_00200009	419	FPrintScan	PR00344	BCTRLSENSOR	343	357	7.7e-17	29-May-2012	IPR004358	Signal transduction histidine kinase-related protein, C-terminal	Biological Process: phosphorylation (GO:0016310), Molecular Function: transferase activity, transferring phosphorus-containing groups (GO:0016772)
2B9f2_H02_00200009	419	FPrintScan	PR00344	BCTRLSENSOR	361	371	7.7e-17	29-May-2012	IPR004358	Signal transduction histidine kinase-related protein, C-terminal	Biological Process: phosphorylation (GO:0016310), Molecular Function: transferase activity, transferring phosphorus-containing groups (GO:0016772)
2B9f2_H02_00200009	419	FPrintScan	PR00344	BCTRLSENSOR	378	396	7.7e-17	29-May-2012	IPR004358	Signal transduction histidine kinase-related protein, C-terminal	Biological Process: phosphorylation (GO:0016310), Molecular Function: transferase activity, transferring phosphorus-containing groups (GO:0016772)
2B9f2_H02_00200009	419	FPrintScan	PR00344	BCTRLSENSOR	402	415	7.7e-17	29-May-2012	IPR004358	Signal transduction histidine kinase-related protein, C-terminal	Biological Process: phosphorylation (GO:0016310), Molecular Function: transferase activity, transferring phosphorus-containing groups (GO:0016772)
2B9f2_H02_00200009	419	Seg	seg	seg	47	63	NA	29-May-2012	NULL	NULL
2B9f2_H02_00200009	419	Seg	seg	seg	177	188	NA	29-May-2012	NULL	NULL
2B9f2_H02_00200009	419	ProfileScan	PS50109	HIS_KIN	200	418	36424	29-May-2012	IPR005467	Signal transduction histidine kinase, core	Molecular Function: two-component sensor activity (GO:0000155), Molecular Function: protein histidine kinase activity (GO:0004673), Biological Process: signal transduction (GO:0007165), Biological Process: peptidyl-histidine phosphorylation (GO:0018106)
2B9f2_H02_00200009	419	HMMSmart	SM00387	Histidine kinase-like ATPases	304	418	2.8e-27	29-May-2012	IPR003594	ATPase-like, ATP-binding domain	Molecular Function: ATP binding (GO:0005524)
2B9f2_H02_00200010	66	SignalPHMM	SignalP-NN(euk)	signal-peptide	1	30	NA	29-May-2012	NULL	NULL
2B9f2_H02_00200010	66	TMHMM	tmhmm	transmembrane_regions	12	32	NA	29-May-2012	NULL	NULL
2B9f2_H02_00200010	66	TMHMM	tmhmm	transmembrane_regions	38	56	NA	29-May-2012	NULL	NULL
2B9f2_H02_00200013	383	HMMPIR	PIRSF000525	Phosphoserine aminotransferase	5	383	1.9e-112	29-May-2012	IPR022278	Phosphoserine aminotransferase	Molecular Function: O-phospho-L-serine:2-oxoglutarate aminotransferase activity (GO:0004648)
2B9f2_H02_00200013	383	HMMPanther	PTHR21152:SF8	PUTATIVE PHOSPHOSERINE AMINOTRANSFERASE	7	383	1e-148	29-May-2012	IPR006272	Phosphoserine aminotransferase, Mycobacterial-type	Biological Process: biosynthetic process (GO:0009058)
2B9f2_H02_00200013	383	HMMPanther	PTHR21152	FAMILY NOT NAMED	7	383	1e-148	29-May-2012	NULL	NULL
2B9f2_H02_00200013	383	HMMTigr	TIGR01366	serC_3: putative phosphoserine aminotransferase	16	382	7.3e-161	29-May-2012	IPR006272	Phosphoserine aminotransferase, Mycobacterial-type	Biological Process: biosynthetic process (GO:0009058)
2B9f2_H02_00200013	383	superfamily	SSF53383	PLP-dependent transferases	15	383	6e-71	29-May-2012	IPR015424	Pyridoxal phosphate-dependent transferase, major domain
2B9f2_H02_00200013	383	HMMPfam	PF00266	Aminotran_5	140	343	3.2e-16	29-May-2012	IPR000192	Aminotransferase, class V/Cysteine desulfurase	Biological Process: metabolic process (GO:0008152)
2B9f2_H02_00200013	383	Seg	seg	seg	106	118	NA	29-May-2012	NULL	NULL
2B9f2_H02_00200013	383	Gene3D	G3DSA:3.40.640.10	no description	40	266	5.8e-48	29-May-2012	IPR015421	Pyridoxal phosphate-dependent transferase, major region, subdomain 1	Molecular Function: catalytic activity (GO:0003824), Molecular Function: pyridoxal phosphate binding (GO:0030170)
2B9f2_H02_00200013	383	Gene3D	G3DSA:3.90.1150.10	no description	267	379	3.5e-14	29-May-2012	IPR015422	Pyridoxal phosphate-dependent transferase, major region, subdomain 2	Molecular Function: catalytic activity (GO:0003824), Molecular Function: pyridoxal phosphate binding (GO:0030170)
2B9f2_H02_00200014	310	superfamily	SSF54001	SSF54001	172	310	2.6000051765773303E-18	29-May-2012	NULL	NULL
2B9f2_H02_00200014	310	ProfileScan	PS50911	CHAP	181	309	0	29-May-2012	IPR007921	Cysteine, histidine-dependent amidohydrolase/peptidase
2B9f2_H02_00200014	310	HMMPfam	PF05257	CHAP	190	308	7.000000000000002E-24	29-May-2012	IPR007921	Cysteine, histidine-dependent amidohydrolase/peptidase
2B9f2_H02_00200015	249	HMMPanther	PTHR21666:SF1	NLP/P60 FAMILY SECRETED PROTEIN	41	248	4e-12	29-May-2012	NULL	NULL
2B9f2_H02_00200015	249	HMMPanther	PTHR21666	FAMILY NOT NAMED	41	248	4e-12	29-May-2012	NULL	NULL
2B9f2_H02_00200015	249	Coil	coil	coiled-coil	82	117	NA	29-May-2012	NULL	NULL
2B9f2_H02_00200015	249	HMMPfam	PF00877	NLPC_P60	152	235	1.5e-19	29-May-2012	IPR000064	NLPC/P60 domain
2B9f2_H02_00200015	249	SignalPHMM	SignalP-NN(euk)	signal-peptide	1	29	NA	29-May-2012	NULL	NULL
2B9f2_H02_00200015	249	Seg	seg	seg	11	30	NA	29-May-2012	NULL	NULL
2B9f2_H02_00200015	249	Seg	seg	seg	89	120	NA	29-May-2012	NULL	NULL
2B9f2_H02_00200015	249	Gene3D	G3DSA:3.90.1720.10	no description	133	239	3e-29	29-May-2012	NULL	NULL
2B9f2_H02_00200015	249	TMHMM	tmhmm	transmembrane_regions	9	29	NA	29-May-2012	NULL	NULL
2B9f2_H02_00200015	249	superfamily	SSF54001	Cysteine proteinases	126	249	8.2e-31	29-May-2012	NULL	NULL
2B9f2_H02_00200016	344	Seg	seg	seg	256	277	NA	29-May-2012	NULL	NULL
2B9f2_H02_00200016	344	FPrintScan	PR01438	UNVRSLSTRESS	4	22	1.3e-12	29-May-2012	IPR006015	Universal stress protein A
2B9f2_H02_00200016	344	FPrintScan	PR01438	UNVRSLSTRESS	247	259	1.3e-12	29-May-2012	IPR006015	Universal stress protein A
[truncated: 9,285 more rows]
